# Supplementary material for: Characterization of Frond and Flower Development and Identification of FT and FD Genes From Duckweed Lemna aequinoctialis Nd
Source: Front Plant Sci. 2021 Oct 11;12:697206. doi: 10.3389/fpls.2021.697206 (PMC8542802; doi:10.3389/fpls.2021.697206)
Supplement: Supplementary Table 1 — Summary of sequenced reads and alignment statistics. [file Table_1.XLSX]

## Sheet: Sheet1
	Supplementary Table 1. Summary of sequenced reads and alignment statistics
	Sample*	Raw Reads	Trimmed Reads	Reads with at least one	Reads that failed to alignment	Reported reads
				reported to alignment
	Control rep1	34783468	33543120	13,276,244 (39.58%)	20,266,876 (60.42%)	44739984
	Control rep2	45974179	44230444	16,119,545 (36.44%)	28,110,899 (63.56%)	55415724
	Control rep3	32037364	30713092	11,327,073 (36.88%)	19,386,019 (63.12%)	39027581
	5 DASD rep1	33754936	32368380	12,084,182 (37.33%)	20,284,198 (62.67%)	40579490
	5 DASD rep2	33899171	32611544	11,406,411 (34.98%)	21,205,133 (65.02%)	38541451
	5 DASD rep3	34590732	33131165	12,050,326 (36.37%)	21,080,839 (63.63%)	37204772
	10 DASD rep1	32395925	31135298	8,982,905 (28.85%)	22,152,393 (71.15%)	30601622
	10 DASD rep2	30686714	29512441	10,943,790 (37.08%)	18,568,651 (62.92%)	36702413
	10 DASD rep3	28788393	27195591	7,472,977 (27.48%)	19,722,614 (72.52%)	25451777
	13 DASD rep1	32696200	30707347	10,445,529 (34.02%)	20,261,818 (65.98%)	34877390
	13 DASD rep2	33896098	32596245	12,261,722 (37.62%)	20,334,523 (62.38%)	39488622
	13 DASD rep3	32726123	31242475	8,443,609 (27.03%)	22,798,866 (72.97%)	28384346
	*Control; day 0 before short-day treatment, 5 DASD; 5 days of short-day treatment, 10 DASD; 10 days of short-day treatment, 13 DASD; 13 days of short-day treatment.
