# Supplementary material for: Characterization of Frond and Flower Development and Identification of FT and FD Genes From Duckweed Lemna aequinoctialis Nd
Source: Front Plant Sci. 2021 Oct 11;12:697206. doi: 10.3389/fpls.2021.697206 (PMC8542802; doi:10.3389/fpls.2021.697206)
Supplement: Supplementary Table 2 — Summary of assembled transcriptome. [file Table_2.XLSX]

## Sheet: Sheet1
Supplementary Table 2. Summary of assembled transcriptome
Isoforms	328516
Genes	180831
Predicted protein-coding genes	35680
Annotated genes	17610
Percent GC	0.4593
Contig N10	3,863 bp
Contig N20	2,907 bp
Contig N30	2,343 bp
Contig N40	1,913 bp
Contig N50	1,526 bp
Total assembled bases	284,844,857 bp
