# Supplementary material for: Characterization of Frond and Flower Development and Identification of FT and FD Genes From Duckweed Lemna aequinoctialis Nd
Source: Front Plant Sci. 2021 Oct 11;12:697206. doi: 10.3389/fpls.2021.697206 (PMC8542802; doi:10.3389/fpls.2021.697206)
Supplement: Supplementary Table 3 — Differentially expressed genes. [file Table_3.XLSX]

## Sheet: Sheet1
Supplementary Table 3.Differentially expressed genes.
gene	Cluster
TRINITY_DN8899_c1_g1	1
TRINITY_DN9168_c0_g1	1
TRINITY_DN9149_c0_g1	1
TRINITY_DN9427_c0_g1	1
TRINITY_DN15918_c0_g1	1
TRINITY_DN8446_c0_g1	1
TRINITY_DN8509_c1_g1	1
TRINITY_DN10451_c0_g1	1
TRINITY_DN9123_c0_g1	1
TRINITY_DN1991_c0_g3	1
TRINITY_DN12739_c0_g1	1
TRINITY_DN16543_c0_g3	1
TRINITY_DN8235_c1_g2	1
TRINITY_DN9603_c0_g1	1
TRINITY_DN5132_c0_g1	5
TRINITY_DN8208_c0_g1	1
TRINITY_DN2263_c0_g1	1
TRINITY_DN3901_c0_g1	1
TRINITY_DN25708_c0_g1	1
TRINITY_DN111870_c0_g1	3
TRINITY_DN8057_c0_g1	1
TRINITY_DN4394_c0_g2	3
TRINITY_DN73000_c0_g1	3
TRINITY_DN2642_c0_g1	1
TRINITY_DN14864_c0_g1	1
TRINITY_DN5831_c0_g1	1
TRINITY_DN11569_c0_g1	1
TRINITY_DN135337_c0_g1	1
TRINITY_DN1948_c0_g1	1
TRINITY_DN31291_c0_g1	1
TRINITY_DN30938_c0_g1	1
TRINITY_DN2572_c0_g1	1
TRINITY_DN4895_c0_g1	1
TRINITY_DN5690_c2_g1	1
TRINITY_DN6344_c0_g2	3
TRINITY_DN5158_c0_g2	3
TRINITY_DN18554_c0_g1	1
TRINITY_DN457_c0_g1	2
TRINITY_DN11363_c0_g1	1
TRINITY_DN3588_c1_g2	1
TRINITY_DN24989_c0_g1	1
TRINITY_DN4036_c0_g2	1
TRINITY_DN58_c0_g1	1
TRINITY_DN10337_c0_g4	1
TRINITY_DN89839_c0_g1	1
TRINITY_DN1570_c0_g2	6
TRINITY_DN11439_c0_g1	1
TRINITY_DN9771_c0_g1	1
TRINITY_DN11794_c0_g1	1
TRINITY_DN8899_c0_g1	1
TRINITY_DN10622_c0_g1	1
TRINITY_DN9470_c0_g1	1
TRINITY_DN17277_c0_g1	5
TRINITY_DN10452_c0_g1	1
TRINITY_DN14791_c0_g1	1
TRINITY_DN124360_c0_g1	1
TRINITY_DN110166_c0_g1	1
TRINITY_DN24353_c0_g1	1
TRINITY_DN1720_c0_g1	1
TRINITY_DN11049_c0_g1	3
TRINITY_DN11853_c0_g1	1
TRINITY_DN6602_c0_g1	1
TRINITY_DN8907_c0_g1	1
TRINITY_DN3588_c0_g1	1
TRINITY_DN112495_c0_g1	1
TRINITY_DN23700_c0_g1	1
TRINITY_DN470_c3_g1	5
TRINITY_DN131815_c0_g1	1
TRINITY_DN12242_c0_g1	1
TRINITY_DN4892_c0_g1	3
TRINITY_DN1133_c0_g1	1
TRINITY_DN31799_c0_g1	1
TRINITY_DN13194_c0_g1	1
TRINITY_DN4146_c0_g2	1
TRINITY_DN10364_c0_g1	1
TRINITY_DN13666_c0_g1	2
TRINITY_DN4656_c0_g1	1
TRINITY_DN3895_c0_g1	1
TRINITY_DN689_c0_g1	1
TRINITY_DN97240_c0_g1	1
TRINITY_DN6018_c0_g1	1
TRINITY_DN21950_c0_g1	4
TRINITY_DN8006_c0_g1	1
TRINITY_DN193_c0_g1	1
TRINITY_DN9768_c0_g1	5
TRINITY_DN3588_c3_g1	1
TRINITY_DN116148_c0_g1	1
TRINITY_DN3588_c1_g1	1
TRINITY_DN12022_c0_g1	1
TRINITY_DN1059_c0_g2	1
TRINITY_DN25_c0_g2	6
TRINITY_DN124183_c0_g1	1
TRINITY_DN4146_c0_g1	1
TRINITY_DN733_c0_g1	1
TRINITY_DN16674_c1_g1	1
TRINITY_DN19726_c0_g1	1
TRINITY_DN1091_c0_g1	1
TRINITY_DN4408_c0_g1	1
TRINITY_DN9273_c0_g1	1
TRINITY_DN22037_c0_g1	4
TRINITY_DN23169_c0_g1	1
TRINITY_DN7108_c0_g1	1
TRINITY_DN7420_c0_g1	1
TRINITY_DN13007_c0_g1	1
TRINITY_DN49449_c0_g1	4
TRINITY_DN28886_c0_g1	1
TRINITY_DN4892_c0_g3	3
TRINITY_DN20907_c0_g1	1
TRINITY_DN5612_c0_g1	1
TRINITY_DN876_c0_g1	1
TRINITY_DN14214_c0_g2	1
TRINITY_DN10303_c0_g1	1
TRINITY_DN609_c1_g1	1
TRINITY_DN3817_c0_g1	1
TRINITY_DN3950_c0_g1	1
TRINITY_DN30617_c0_g2	1
TRINITY_DN11792_c0_g1	1
TRINITY_DN7864_c0_g2	1
TRINITY_DN25711_c0_g1	1
TRINITY_DN10314_c0_g1	1
TRINITY_DN8667_c0_g1	1
TRINITY_DN1536_c0_g2	1
TRINITY_DN15884_c0_g1	1
TRINITY_DN119378_c0_g1	1
TRINITY_DN21753_c0_g1	1
TRINITY_DN26299_c0_g1	5
TRINITY_DN135082_c0_g1	1
TRINITY_DN16549_c0_g1	1
TRINITY_DN13102_c0_g1	3
TRINITY_DN10444_c0_g1	5
TRINITY_DN16543_c0_g1	1
TRINITY_DN11755_c0_g1	1
TRINITY_DN395_c0_g1	1
TRINITY_DN1939_c0_g1	1
TRINITY_DN12735_c0_g1	6
TRINITY_DN21211_c0_g1	1
TRINITY_DN3760_c0_g2	1
TRINITY_DN37714_c0_g1	1
TRINITY_DN111729_c0_g1	5
TRINITY_DN4824_c0_g1	3
TRINITY_DN97115_c0_g1	1
TRINITY_DN29669_c0_g1	6
TRINITY_DN6780_c0_g1	2
TRINITY_DN619_c0_g1	1
TRINITY_DN737_c1_g1	5
TRINITY_DN22375_c0_g1	1
TRINITY_DN10546_c0_g2	3
TRINITY_DN10857_c0_g2	1
TRINITY_DN17377_c0_g1	1
TRINITY_DN5181_c1_g1	1
TRINITY_DN23271_c0_g1	1
TRINITY_DN8749_c0_g4	1
TRINITY_DN34322_c0_g1	1
TRINITY_DN2436_c0_g1	1
TRINITY_DN9624_c0_g1	1
TRINITY_DN15287_c1_g1	6
TRINITY_DN10509_c0_g1	1
TRINITY_DN26717_c0_g1	6
TRINITY_DN8924_c0_g1	1
TRINITY_DN25811_c0_g1	1
TRINITY_DN7975_c0_g7	1
TRINITY_DN3165_c0_g1	1
TRINITY_DN20583_c3_g1	3
TRINITY_DN8715_c0_g1	2
TRINITY_DN108930_c0_g1	1
TRINITY_DN19541_c0_g1	4
TRINITY_DN19375_c0_g1	6
TRINITY_DN24791_c0_g1	1
TRINITY_DN6609_c0_g1	1
TRINITY_DN17604_c2_g1	1
TRINITY_DN3734_c4_g1	1
TRINITY_DN8473_c2_g2	1
TRINITY_DN524_c0_g1	1
TRINITY_DN13578_c0_g1	3
TRINITY_DN86301_c0_g1	1
TRINITY_DN426_c0_g1	1
TRINITY_DN1886_c1_g1	1
TRINITY_DN8522_c0_g1	1
TRINITY_DN1016_c0_g1	1
TRINITY_DN17751_c0_g1	2
TRINITY_DN5639_c1_g1	1
TRINITY_DN19271_c0_g1	1
TRINITY_DN706_c0_g1	1
TRINITY_DN2196_c1_g1	1
TRINITY_DN12936_c0_g1	1
TRINITY_DN1320_c0_g1	1
TRINITY_DN21642_c0_g1	5
TRINITY_DN830_c0_g1	2
TRINITY_DN810_c1_g2	6
TRINITY_DN7056_c0_g1	1
TRINITY_DN30897_c0_g1	4
TRINITY_DN71796_c0_g1	1
TRINITY_DN17345_c0_g1	2
TRINITY_DN11014_c0_g1	5
TRINITY_DN134925_c0_g1	6
TRINITY_DN5158_c0_g3	5
TRINITY_DN7617_c0_g1	1
TRINITY_DN33610_c0_g1	1
TRINITY_DN2054_c0_g1	5
TRINITY_DN441_c0_g1	1
TRINITY_DN3947_c0_g2	5
TRINITY_DN141_c4_g1	1
TRINITY_DN11889_c0_g1	1
TRINITY_DN107344_c0_g1	1
TRINITY_DN10095_c0_g1	1
TRINITY_DN791_c0_g1	6
TRINITY_DN1979_c0_g1	1
TRINITY_DN8491_c0_g2	1
TRINITY_DN8015_c0_g1	5
TRINITY_DN17928_c0_g1	1
TRINITY_DN2034_c0_g1	1
TRINITY_DN5563_c0_g2	1
TRINITY_DN86657_c0_g1	6
TRINITY_DN27163_c0_g1	1
TRINITY_DN110699_c0_g1	6
TRINITY_DN763_c2_g1	1
TRINITY_DN5_c6_g1	1
TRINITY_DN67_c0_g1	6
TRINITY_DN1638_c1_g1	1
TRINITY_DN130386_c0_g1	1
TRINITY_DN26867_c0_g1	1
TRINITY_DN2045_c1_g1	1
TRINITY_DN210_c9_g1	1
TRINITY_DN3518_c0_g2	1
TRINITY_DN1991_c0_g1	1
TRINITY_DN71403_c0_g1	1
TRINITY_DN2510_c0_g1	1
TRINITY_DN49419_c0_g1	2
TRINITY_DN2638_c0_g1	1
TRINITY_DN11603_c0_g1	5
TRINITY_DN10817_c0_g1	1
TRINITY_DN3807_c0_g1	1
TRINITY_DN124029_c0_g1	1
TRINITY_DN8662_c0_g1	1
TRINITY_DN21488_c0_g1	4
TRINITY_DN101734_c0_g1	6
TRINITY_DN14079_c0_g1	3
TRINITY_DN11004_c0_g2	6
TRINITY_DN2212_c0_g1	1
TRINITY_DN2765_c3_g1	3
TRINITY_DN6207_c0_g1	1
TRINITY_DN98051_c0_g1	6
TRINITY_DN8103_c0_g2	1
TRINITY_DN11729_c0_g1	1
TRINITY_DN7782_c0_g1	1
TRINITY_DN11226_c0_g1	2
TRINITY_DN85204_c0_g1	3
TRINITY_DN11160_c0_g1	1
TRINITY_DN9194_c1_g1	1
TRINITY_DN3630_c0_g1	1
TRINITY_DN20654_c0_g1	1
TRINITY_DN5604_c0_g1	1
TRINITY_DN1464_c3_g1	6
TRINITY_DN10198_c0_g1	6
TRINITY_DN3345_c0_g1	1
TRINITY_DN5482_c0_g2	1
TRINITY_DN6323_c0_g1	1
TRINITY_DN5182_c0_g1	1
TRINITY_DN21986_c0_g1	6
TRINITY_DN6323_c0_g2	1
TRINITY_DN1009_c0_g1	1
TRINITY_DN78174_c0_g1	1
TRINITY_DN97185_c0_g1	1
TRINITY_DN13079_c0_g1	1
TRINITY_DN11290_c0_g1	1
TRINITY_DN85023_c0_g1	1
TRINITY_DN1870_c0_g1	1
TRINITY_DN18881_c0_g1	2
TRINITY_DN766_c0_g1	1
TRINITY_DN21273_c0_g1	1
TRINITY_DN62575_c0_g1	6
TRINITY_DN26751_c0_g1	1
TRINITY_DN6996_c0_g1	1
TRINITY_DN4_c0_g1	3
TRINITY_DN111249_c0_g1	4
TRINITY_DN67003_c0_g1	1
TRINITY_DN81405_c0_g1	1
TRINITY_DN4220_c0_g1	1
TRINITY_DN9037_c0_g1	3
TRINITY_DN8142_c0_g1	6
TRINITY_DN34011_c0_g1	1
TRINITY_DN3588_c2_g1	1
TRINITY_DN1424_c0_g1	2
TRINITY_DN5077_c0_g3	1
TRINITY_DN575_c1_g1	1
TRINITY_DN4845_c3_g1	6
TRINITY_DN8278_c0_g1	1
TRINITY_DN11931_c0_g1	5
TRINITY_DN18914_c0_g1	4
TRINITY_DN11658_c1_g1	5
TRINITY_DN3103_c0_g1	1
TRINITY_DN4401_c0_g2	2
TRINITY_DN6929_c0_g1	2
TRINITY_DN12520_c0_g1	2
TRINITY_DN10500_c0_g1	3
TRINITY_DN6357_c0_g1	2
TRINITY_DN4700_c0_g1	2
TRINITY_DN2881_c3_g1	1
TRINITY_DN11419_c0_g1	1
TRINITY_DN4394_c0_g4	2
TRINITY_DN5396_c0_g1	6
TRINITY_DN71754_c0_g1	6
TRINITY_DN644_c0_g1	5
TRINITY_DN3109_c0_g1	1
TRINITY_DN4493_c0_g2	6
TRINITY_DN8191_c0_g1	6
TRINITY_DN62431_c0_g1	1
TRINITY_DN9625_c2_g2	6
TRINITY_DN12154_c1_g1	1
TRINITY_DN9940_c0_g1	1
TRINITY_DN19547_c0_g1	1
TRINITY_DN20396_c0_g1	1
TRINITY_DN29500_c0_g1	1
TRINITY_DN6789_c0_g1	1
TRINITY_DN48698_c0_g1	1
TRINITY_DN3238_c0_g1	1
TRINITY_DN11049_c0_g2	2
TRINITY_DN982_c0_g1	1
TRINITY_DN35456_c0_g1	1
TRINITY_DN13149_c0_g1	1
TRINITY_DN71125_c0_g1	5
TRINITY_DN71615_c1_g1	1
TRINITY_DN130489_c0_g1	5
TRINITY_DN1338_c2_g1	6
TRINITY_DN8185_c0_g1	1
TRINITY_DN18091_c0_g1	5
TRINITY_DN24243_c0_g1	1
TRINITY_DN377_c5_g1	1
TRINITY_DN4470_c2_g2	3
TRINITY_DN14291_c0_g1	1
TRINITY_DN2750_c0_g1	1
TRINITY_DN120620_c0_g1	1
TRINITY_DN24251_c0_g1	1
TRINITY_DN4679_c0_g1	6
TRINITY_DN6033_c0_g1	1
TRINITY_DN10759_c0_g1	2
TRINITY_DN110530_c0_g1	3
TRINITY_DN12623_c0_g3	1
TRINITY_DN5912_c0_g1	1
TRINITY_DN113538_c0_g1	1
TRINITY_DN4333_c0_g1	1
TRINITY_DN4892_c0_g2	5
TRINITY_DN20712_c0_g1	5
TRINITY_DN11338_c0_g2	6
TRINITY_DN18148_c0_g1	4
TRINITY_DN26080_c0_g1	5
TRINITY_DN9569_c0_g1	1
TRINITY_DN19294_c0_g1	1
TRINITY_DN1774_c0_g2	6
TRINITY_DN7840_c0_g1	1
TRINITY_DN67083_c0_g1	5
TRINITY_DN1777_c0_g1	1
TRINITY_DN21273_c0_g2	1
TRINITY_DN11103_c0_g1	6
TRINITY_DN11731_c0_g1	6
TRINITY_DN120723_c0_g1	1
TRINITY_DN71096_c0_g1	6
TRINITY_DN8143_c1_g1	1
TRINITY_DN12864_c0_g1	1
TRINITY_DN955_c1_g2	2
TRINITY_DN11978_c0_g2	6
TRINITY_DN31066_c0_g1	6
TRINITY_DN323_c0_g1	1
TRINITY_DN7206_c0_g1	5
TRINITY_DN90384_c0_g1	6
TRINITY_DN63104_c0_g1	1
TRINITY_DN11171_c0_g1	4
TRINITY_DN68666_c0_g1	1
TRINITY_DN9615_c0_g1	1
TRINITY_DN10744_c0_g1	5
TRINITY_DN6716_c0_g3	6
TRINITY_DN3560_c0_g1	1
TRINITY_DN7476_c0_g1	5
TRINITY_DN126935_c0_g1	1
TRINITY_DN8235_c1_g1	1
TRINITY_DN7621_c0_g2	3
TRINITY_DN9018_c0_g1	5
TRINITY_DN3471_c0_g2	1
TRINITY_DN3947_c0_g1	3
TRINITY_DN12593_c0_g1	1
TRINITY_DN76682_c0_g1	1
TRINITY_DN418_c0_g1	2
TRINITY_DN10617_c0_g1	1
TRINITY_DN6527_c0_g1	1
TRINITY_DN124592_c0_g1	3
TRINITY_DN3847_c1_g2	5
TRINITY_DN27425_c0_g2	1
TRINITY_DN16244_c0_g1	5
TRINITY_DN12193_c0_g1	1
TRINITY_DN10704_c0_g1	1
TRINITY_DN11978_c0_g1	6
TRINITY_DN8707_c0_g1	6
TRINITY_DN14058_c0_g1	4
TRINITY_DN16699_c0_g1	1
TRINITY_DN509_c0_g1	6
TRINITY_DN33879_c0_g1	1
TRINITY_DN737_c1_g2	5
TRINITY_DN11385_c0_g1	1
TRINITY_DN8029_c11_g1	6
TRINITY_DN20836_c0_g1	1
TRINITY_DN15461_c0_g1	1
TRINITY_DN35463_c0_g1	4
TRINITY_DN29942_c0_g1	5
TRINITY_DN112386_c0_g1	5
TRINITY_DN16987_c0_g1	1
TRINITY_DN11921_c0_g1	3
TRINITY_DN50726_c0_g1	1
TRINITY_DN71255_c0_g2	3
TRINITY_DN15123_c0_g1	1
TRINITY_DN10586_c0_g2	1
TRINITY_DN3715_c0_g2	1
TRINITY_DN55779_c0_g1	1
TRINITY_DN606_c0_g1	2
TRINITY_DN35861_c0_g1	1
TRINITY_DN912_c0_g1	1
TRINITY_DN188_c1_g1	6
TRINITY_DN11268_c1_g1	1
TRINITY_DN65088_c0_g1	1
TRINITY_DN763_c1_g1	6
TRINITY_DN18659_c2_g1	6
TRINITY_DN123627_c0_g1	1
TRINITY_DN4815_c0_g1	1
TRINITY_DN9524_c0_g1	1
TRINITY_DN1556_c1_g1	1
TRINITY_DN12370_c0_g2	5
TRINITY_DN9138_c0_g1	6
TRINITY_DN6636_c1_g2	1
TRINITY_DN72073_c0_g1	1
TRINITY_DN830_c2_g1	2
TRINITY_DN4367_c0_g1	2
TRINITY_DN21190_c0_g1	1
TRINITY_DN63031_c0_g1	1
TRINITY_DN10021_c0_g1	1
TRINITY_DN13015_c0_g1	1
TRINITY_DN17456_c0_g1	3
TRINITY_DN9469_c0_g1	3
TRINITY_DN30772_c0_g1	1
TRINITY_DN8832_c0_g1	5
TRINITY_DN8058_c0_g1	1
TRINITY_DN20934_c1_g1	1
TRINITY_DN474_c0_g1	1
TRINITY_DN70479_c0_g1	1
TRINITY_DN3740_c0_g1	1
TRINITY_DN23254_c0_g1	4
TRINITY_DN20631_c0_g1	4
TRINITY_DN1426_c0_g1	1
TRINITY_DN10599_c0_g2	1
TRINITY_DN110451_c0_g1	1
TRINITY_DN9511_c0_g1	6
TRINITY_DN4509_c0_g1	1
TRINITY_DN4452_c0_g1	1
TRINITY_DN17121_c0_g1	2
TRINITY_DN32165_c0_g3	3
TRINITY_DN105982_c0_g1	1
TRINITY_DN70985_c1_g1	1
TRINITY_DN2765_c4_g2	6
TRINITY_DN11459_c0_g1	1
TRINITY_DN9844_c0_g1	1
TRINITY_DN71363_c0_g1	5
TRINITY_DN11004_c0_g1	6
TRINITY_DN12638_c0_g1	1
TRINITY_DN32043_c0_g1	4
TRINITY_DN5183_c0_g1	1
TRINITY_DN12490_c0_g1	1
TRINITY_DN28728_c0_g1	5
TRINITY_DN10874_c0_g1	5
TRINITY_DN9370_c0_g1	1
TRINITY_DN14697_c0_g1	3
TRINITY_DN1717_c0_g1	5
TRINITY_DN737_c1_g3	6
TRINITY_DN32994_c0_g1	4
TRINITY_DN9962_c0_g2	5
TRINITY_DN123397_c0_g1	1
TRINITY_DN6080_c0_g1	1
TRINITY_DN6745_c0_g1	1
TRINITY_DN40544_c0_g1	1
TRINITY_DN9947_c0_g1	6
TRINITY_DN1364_c0_g1	1
TRINITY_DN9538_c0_g1	1
TRINITY_DN15481_c0_g1	1
TRINITY_DN42599_c0_g1	1
TRINITY_DN3778_c0_g1	1
TRINITY_DN2292_c0_g2	3
TRINITY_DN1594_c0_g1	3
TRINITY_DN72528_c0_g1	1
TRINITY_DN26564_c0_g1	1
TRINITY_DN1216_c0_g1	1
TRINITY_DN9286_c0_g1	6
TRINITY_DN19488_c0_g1	1
TRINITY_DN8065_c0_g1	1
TRINITY_DN810_c1_g1	3
TRINITY_DN4787_c1_g1	6
TRINITY_DN13862_c1_g3	2
TRINITY_DN7743_c1_g2	5
TRINITY_DN3441_c2_g1	1
TRINITY_DN6744_c0_g1	1
TRINITY_DN123558_c0_g1	2
TRINITY_DN4782_c0_g1	1
TRINITY_DN10960_c0_g1	1
TRINITY_DN25677_c0_g1	1
TRINITY_DN3244_c5_g1	6
TRINITY_DN9588_c0_g1	1
TRINITY_DN89887_c0_g1	1
TRINITY_DN5639_c5_g1	1
TRINITY_DN18551_c0_g1	4
TRINITY_DN120344_c0_g1	2
TRINITY_DN23668_c0_g1	1
TRINITY_DN8059_c0_g1	1
TRINITY_DN25410_c0_g1	1
TRINITY_DN93862_c0_g1	5
TRINITY_DN2853_c0_g2	6
TRINITY_DN15242_c0_g1	1
TRINITY_DN5429_c0_g1	1
TRINITY_DN19960_c0_g1	6
TRINITY_DN14114_c1_g1	4
TRINITY_DN12836_c0_g1	6
TRINITY_DN4352_c0_g1	1
TRINITY_DN62587_c0_g1	3
TRINITY_DN104988_c0_g1	1
TRINITY_DN17921_c0_g2	1
TRINITY_DN3911_c1_g2	3
TRINITY_DN112782_c0_g1	6
TRINITY_DN5531_c0_g1	1
TRINITY_DN20586_c0_g1	4
TRINITY_DN14698_c2_g1	1
TRINITY_DN19202_c0_g1	1
TRINITY_DN9751_c0_g1	5
TRINITY_DN11389_c0_g1	5
TRINITY_DN19046_c0_g2	5
TRINITY_DN126_c2_g2	3
TRINITY_DN9489_c0_g1	6
TRINITY_DN26624_c1_g1	5
TRINITY_DN65434_c0_g1	6
TRINITY_DN71043_c0_g1	4
TRINITY_DN1009_c0_g2	1
TRINITY_DN27090_c0_g1	6
TRINITY_DN6238_c0_g1	1
TRINITY_DN8381_c1_g2	5
TRINITY_DN10544_c0_g1	1
TRINITY_DN1018_c0_g1	1
TRINITY_DN1178_c0_g1	2
TRINITY_DN285_c1_g1	2
TRINITY_DN13341_c0_g2	1
TRINITY_DN15218_c1_g3	5
TRINITY_DN3672_c0_g1	5
TRINITY_DN90356_c0_g1	3
TRINITY_DN5843_c0_g1	1
TRINITY_DN9345_c0_g1	2
TRINITY_DN1982_c0_g2	1
TRINITY_DN2478_c1_g1	1
TRINITY_DN123339_c0_g1	1
TRINITY_DN7540_c0_g1	2
TRINITY_DN12678_c0_g1	3
TRINITY_DN72792_c0_g1	5
TRINITY_DN14611_c0_g2	1
TRINITY_DN10974_c0_g1	1
TRINITY_DN6833_c0_g2	6
TRINITY_DN4628_c0_g1	1
TRINITY_DN18434_c0_g1	6
TRINITY_DN7758_c0_g2	3
TRINITY_DN9522_c0_g2	3
TRINITY_DN7500_c0_g1	1
TRINITY_DN1250_c1_g1	1
TRINITY_DN22691_c0_g1	1
TRINITY_DN9268_c2_g2	3
TRINITY_DN6311_c1_g1	6
TRINITY_DN85266_c0_g1	5
TRINITY_DN1362_c0_g1	1
TRINITY_DN22365_c0_g1	1
TRINITY_DN14212_c0_g1	2
TRINITY_DN4352_c1_g1	5
TRINITY_DN11556_c2_g1	1
TRINITY_DN98643_c0_g1	6
TRINITY_DN9337_c0_g3	5
TRINITY_DN6262_c0_g1	1
TRINITY_DN100_c0_g2	3
TRINITY_DN2029_c1_g1	5
TRINITY_DN11087_c0_g1	1
TRINITY_DN116284_c0_g1	1
TRINITY_DN32497_c0_g1	5
TRINITY_DN6553_c1_g1	1
TRINITY_DN23307_c0_g1	3
TRINITY_DN5191_c0_g1	1
TRINITY_DN41819_c0_g1	1
TRINITY_DN62854_c0_g1	6
TRINITY_DN12160_c0_g1	1
TRINITY_DN9625_c0_g1	6
TRINITY_DN10094_c0_g2	1
TRINITY_DN1444_c0_g1	1
TRINITY_DN11803_c0_g1	1
TRINITY_DN6026_c0_g1	1
TRINITY_DN29725_c0_g3	6
TRINITY_DN1499_c2_g1	1
TRINITY_DN1518_c2_g1	3
TRINITY_DN28404_c0_g1	6
TRINITY_DN110921_c0_g1	6
TRINITY_DN3405_c1_g1	1
TRINITY_DN13171_c0_g1	2
TRINITY_DN6821_c1_g1	5
TRINITY_DN3442_c2_g1	2
TRINITY_DN525_c0_g2	3
TRINITY_DN2331_c0_g2	1
TRINITY_DN13318_c0_g1	1
TRINITY_DN17000_c0_g1	3
TRINITY_DN10793_c0_g1	1
TRINITY_DN35223_c0_g1	3
TRINITY_DN9337_c0_g2	6
TRINITY_DN175_c1_g3	1
TRINITY_DN16389_c0_g1	5
TRINITY_DN85920_c0_g1	4
TRINITY_DN99407_c0_g1	5
TRINITY_DN111475_c0_g1	6
TRINITY_DN10620_c0_g1	2
TRINITY_DN869_c2_g1	1
TRINITY_DN120_c0_g3	6
TRINITY_DN11161_c0_g1	1
TRINITY_DN1292_c0_g1	5
TRINITY_DN22604_c0_g1	1
TRINITY_DN8653_c0_g1	1
TRINITY_DN66453_c0_g1	6
TRINITY_DN8291_c0_g1	1
TRINITY_DN101838_c0_g1	2
TRINITY_DN4675_c0_g1	1
TRINITY_DN12370_c0_g1	5
TRINITY_DN11401_c0_g1	3
TRINITY_DN19595_c0_g1	1
TRINITY_DN124272_c0_g1	6
TRINITY_DN18386_c0_g1	6
TRINITY_DN98144_c0_g1	1
TRINITY_DN8164_c0_g1	5
TRINITY_DN58833_c0_g1	6
TRINITY_DN3773_c1_g2	5
TRINITY_DN3562_c0_g2	6
TRINITY_DN3155_c1_g1	1
TRINITY_DN1667_c0_g1	1
TRINITY_DN73244_c0_g1	1
TRINITY_DN110459_c0_g2	2
TRINITY_DN72085_c0_g1	5
TRINITY_DN683_c2_g1	1
TRINITY_DN19818_c0_g1	5
TRINITY_DN5161_c0_g1	5
TRINITY_DN9600_c0_g1	2
TRINITY_DN81620_c0_g1	1
TRINITY_DN5562_c0_g1	1
TRINITY_DN2655_c1_g2	5
TRINITY_DN8244_c0_g2	2
TRINITY_DN110717_c0_g1	1
TRINITY_DN1536_c0_g1	1
TRINITY_DN18901_c0_g1	4
TRINITY_DN10_c0_g2	1
TRINITY_DN924_c1_g1	1
TRINITY_DN21873_c0_g2	1
TRINITY_DN22556_c0_g1	5
TRINITY_DN12583_c1_g1	5
TRINITY_DN78352_c0_g1	3
TRINITY_DN6263_c6_g1	2
TRINITY_DN713_c0_g1	5
TRINITY_DN2144_c0_g1	5
TRINITY_DN14397_c0_g1	5
TRINITY_DN111625_c0_g1	5
TRINITY_DN5924_c0_g2	6
TRINITY_DN1158_c3_g1	1
TRINITY_DN29851_c0_g2	4
TRINITY_DN4266_c0_g1	1
TRINITY_DN12908_c0_g1	6
TRINITY_DN66811_c0_g1	6
TRINITY_DN7827_c2_g1	5
TRINITY_DN38206_c0_g1	5
TRINITY_DN1052_c0_g3	3
TRINITY_DN25294_c0_g1	1
TRINITY_DN4171_c2_g1	5
TRINITY_DN1020_c0_g1	1
TRINITY_DN22071_c0_g1	1
TRINITY_DN14704_c0_g1	6
TRINITY_DN8938_c0_g1	5
TRINITY_DN33036_c0_g1	4
TRINITY_DN44960_c0_g1	6
TRINITY_DN6210_c0_g1	5
TRINITY_DN86050_c0_g1	5
TRINITY_DN2168_c1_g1	5
TRINITY_DN6900_c0_g5	1
TRINITY_DN2597_c0_g1	2
TRINITY_DN11961_c0_g1	6
TRINITY_DN6643_c1_g2	5
TRINITY_DN7767_c0_g1	5
TRINITY_DN123227_c0_g1	1
TRINITY_DN52133_c0_g1	4
TRINITY_DN12674_c0_g1	2
TRINITY_DN78001_c0_g1	1
TRINITY_DN7808_c0_g2	5
TRINITY_DN3549_c0_g1	5
TRINITY_DN21950_c0_g2	4
TRINITY_DN10261_c0_g2	2
TRINITY_DN2116_c0_g1	1
TRINITY_DN7055_c1_g1	5
TRINITY_DN46971_c0_g1	4
TRINITY_DN2154_c0_g1	1
TRINITY_DN5964_c1_g2	1
TRINITY_DN8907_c0_g2	1
TRINITY_DN127118_c0_g1	1
TRINITY_DN4481_c4_g1	6
TRINITY_DN4787_c0_g1	2
TRINITY_DN2134_c6_g1	3
TRINITY_DN65461_c0_g1	5
TRINITY_DN11383_c0_g1	6
TRINITY_DN27280_c0_g1	3
TRINITY_DN7657_c0_g1	5
TRINITY_DN3194_c2_g1	1
TRINITY_DN24470_c0_g1	4
TRINITY_DN124167_c1_g1	4
TRINITY_DN71878_c0_g1	1
TRINITY_DN7652_c0_g1	1
TRINITY_DN7522_c0_g1	2
TRINITY_DN717_c0_g1	2
TRINITY_DN11930_c0_g1	6
TRINITY_DN12525_c0_g1	3
TRINITY_DN11813_c0_g1	6
TRINITY_DN9630_c0_g1	1
TRINITY_DN8314_c0_g1	2
TRINITY_DN4112_c0_g2	6
TRINITY_DN3931_c0_g1	5
TRINITY_DN5703_c1_g1	5
TRINITY_DN12440_c0_g2	3
TRINITY_DN2706_c1_g1	1
TRINITY_DN7163_c0_g1	2
TRINITY_DN11414_c0_g1	5
TRINITY_DN1283_c0_g2	2
TRINITY_DN11398_c0_g1	2
TRINITY_DN8029_c3_g1	5
TRINITY_DN22127_c0_g2	6
TRINITY_DN157_c0_g1	1
TRINITY_DN123595_c0_g1	5
TRINITY_DN124270_c0_g1	1
TRINITY_DN13129_c0_g1	3
TRINITY_DN17332_c0_g1	6
TRINITY_DN6070_c0_g1	5
TRINITY_DN41026_c0_g1	1
TRINITY_DN9967_c0_g1	1
TRINITY_DN10355_c0_g1	1
TRINITY_DN135252_c0_g1	1
TRINITY_DN95773_c0_g1	1
TRINITY_DN47315_c2_g1	5
TRINITY_DN84606_c0_g1	5
TRINITY_DN17486_c0_g1	2
TRINITY_DN11498_c0_g4	1
TRINITY_DN8823_c0_g1	5
TRINITY_DN5101_c0_g2	5
TRINITY_DN9551_c0_g1	1
TRINITY_DN11995_c0_g1	3
TRINITY_DN3155_c0_g1	1
TRINITY_DN71195_c1_g1	3
TRINITY_DN16091_c0_g1	1
TRINITY_DN9954_c0_g1	1
TRINITY_DN4478_c1_g1	3
TRINITY_DN3708_c0_g1	5
TRINITY_DN13420_c0_g1	2
TRINITY_DN11397_c0_g1	1
TRINITY_DN973_c0_g1	1
TRINITY_DN14510_c0_g1	1
TRINITY_DN32962_c0_g1	5
TRINITY_DN109654_c0_g1	6
TRINITY_DN72479_c0_g1	2
TRINITY_DN14933_c0_g1	5
TRINITY_DN8913_c0_g1	2
TRINITY_DN22679_c0_g1	6
TRINITY_DN97669_c0_g1	1
TRINITY_DN8007_c0_g1	1
TRINITY_DN8024_c0_g1	1
TRINITY_DN44406_c0_g2	1
TRINITY_DN35932_c0_g1	6
TRINITY_DN1357_c8_g1	3
TRINITY_DN11354_c0_g1	1
TRINITY_DN7955_c0_g1	1
TRINITY_DN8825_c2_g1	6
TRINITY_DN7690_c0_g3	3
TRINITY_DN848_c0_g1	1
TRINITY_DN71533_c0_g1	1
TRINITY_DN75341_c0_g1	1
TRINITY_DN3331_c2_g2	1
TRINITY_DN15519_c1_g1	5
TRINITY_DN10799_c3_g1	6
TRINITY_DN98113_c1_g1	5
TRINITY_DN19928_c4_g1	5
TRINITY_DN28829_c0_g1	4
TRINITY_DN27430_c0_g1	1
TRINITY_DN27356_c0_g1	3
TRINITY_DN33817_c0_g1	2
TRINITY_DN7656_c0_g1	1
TRINITY_DN125060_c0_g1	6
TRINITY_DN16593_c0_g1	6
TRINITY_DN10606_c0_g1	1
TRINITY_DN13374_c0_g1	1
TRINITY_DN7896_c1_g1	5
TRINITY_DN10586_c0_g1	1
TRINITY_DN40279_c0_g1	2
TRINITY_DN13862_c1_g2	4
TRINITY_DN20892_c0_g1	5
TRINITY_DN174_c0_g1	3
TRINITY_DN4425_c0_g1	1
TRINITY_DN113485_c0_g1	5
TRINITY_DN11103_c1_g1	5
TRINITY_DN20883_c0_g1	1
TRINITY_DN722_c0_g1	5
TRINITY_DN10939_c0_g1	5
TRINITY_DN1375_c0_g1	1
TRINITY_DN12222_c0_g1	3
TRINITY_DN8143_c0_g1	2
TRINITY_DN10926_c0_g3	5
TRINITY_DN28387_c0_g1	4
TRINITY_DN10668_c0_g1	3
TRINITY_DN39563_c0_g1	4
TRINITY_DN98480_c0_g1	1
TRINITY_DN22402_c0_g1	4
TRINITY_DN3254_c1_g1	6
TRINITY_DN119337_c0_g1	1
TRINITY_DN1222_c0_g2	3
TRINITY_DN10806_c1_g2	4
TRINITY_DN77080_c0_g1	1
TRINITY_DN85088_c0_g2	3
TRINITY_DN12019_c0_g1	5
TRINITY_DN5030_c1_g1	1
TRINITY_DN1540_c3_g1	1
TRINITY_DN21094_c0_g1	6
TRINITY_DN27329_c0_g1	4
TRINITY_DN47493_c0_g1	1
TRINITY_DN55767_c0_g1	4
TRINITY_DN7249_c0_g1	1
TRINITY_DN21026_c0_g1	1
TRINITY_DN8566_c0_g1	3
TRINITY_DN126192_c0_g1	1
TRINITY_DN51016_c0_g1	3
TRINITY_DN83284_c0_g1	1
TRINITY_DN5_c5_g1	1
TRINITY_DN112570_c0_g1	2
TRINITY_DN3637_c0_g1	1
TRINITY_DN4032_c0_g1	2
TRINITY_DN36952_c0_g1	5
TRINITY_DN1280_c0_g1	1
TRINITY_DN87671_c0_g1	2
TRINITY_DN6864_c0_g1	1
TRINITY_DN111384_c0_g1	1
TRINITY_DN115130_c0_g1	1
TRINITY_DN2787_c0_g1	2
TRINITY_DN19725_c0_g1	3
TRINITY_DN22747_c0_g1	3
TRINITY_DN5561_c0_g1	1
TRINITY_DN42910_c1_g1	6
TRINITY_DN17159_c0_g1	6
TRINITY_DN21311_c0_g1	3
TRINITY_DN6560_c0_g1	6
TRINITY_DN129149_c0_g1	1
TRINITY_DN7690_c0_g2	5
TRINITY_DN4342_c1_g1	1
TRINITY_DN8841_c0_g2	2
TRINITY_DN72153_c0_g1	1
TRINITY_DN9462_c0_g1	2
TRINITY_DN75366_c0_g1	5
TRINITY_DN9523_c0_g1	5
TRINITY_DN18880_c0_g1	2
TRINITY_DN3678_c0_g2	6
TRINITY_DN2563_c0_g3	6
TRINITY_DN31597_c0_g1	1
TRINITY_DN13501_c0_g1	5
TRINITY_DN5202_c0_g3	2
TRINITY_DN10175_c0_g2	2
TRINITY_DN12814_c0_g2	2
TRINITY_DN306_c2_g1	1
TRINITY_DN24869_c0_g2	1
TRINITY_DN97314_c0_g1	3
TRINITY_DN5409_c0_g1	1
TRINITY_DN354_c0_g1	1
TRINITY_DN8571_c0_g1	3
TRINITY_DN22900_c1_g1	2
TRINITY_DN3500_c2_g1	1
TRINITY_DN7082_c3_g1	5
TRINITY_DN6780_c0_g2	2
TRINITY_DN7677_c0_g1	5
TRINITY_DN4950_c0_g1	6
TRINITY_DN689_c1_g1	1
TRINITY_DN6001_c0_g1	2
TRINITY_DN89169_c0_g1	5
TRINITY_DN10945_c0_g2	5
TRINITY_DN10667_c0_g1	4
TRINITY_DN7050_c0_g1	3
TRINITY_DN568_c0_g1	1
TRINITY_DN16888_c0_g1	5
TRINITY_DN34262_c0_g2	1
TRINITY_DN479_c0_g1	1
TRINITY_DN18867_c0_g1	2
TRINITY_DN62264_c0_g1	6
TRINITY_DN39052_c0_g1	5
TRINITY_DN110869_c0_g1	5
TRINITY_DN14972_c0_g1	1
TRINITY_DN6464_c0_g1	1
TRINITY_DN35289_c0_g2	1
TRINITY_DN13638_c0_g1	1
TRINITY_DN28214_c0_g1	4
TRINITY_DN74367_c0_g1	5
TRINITY_DN72445_c0_g1	5
TRINITY_DN29250_c3_g1	1
TRINITY_DN110224_c0_g1	5
TRINITY_DN16279_c0_g2	2
TRINITY_DN23517_c0_g2	6
TRINITY_DN2320_c0_g1	5
TRINITY_DN73749_c0_g1	6
TRINITY_DN24196_c0_g4	5
TRINITY_DN10446_c0_g1	5
TRINITY_DN75428_c0_g1	1
TRINITY_DN73024_c0_g1	1
TRINITY_DN36944_c0_g1	1
TRINITY_DN9655_c0_g2	1
TRINITY_DN6825_c0_g1	1
TRINITY_DN13116_c6_g1	2
TRINITY_DN982_c0_g2	1
TRINITY_DN379_c2_g1	5
TRINITY_DN12440_c0_g1	5
TRINITY_DN72508_c0_g1	1
TRINITY_DN268_c1_g1	2
TRINITY_DN15520_c0_g1	5
TRINITY_DN36424_c0_g1	4
TRINITY_DN713_c2_g1	5
TRINITY_DN1138_c26_g1	6
TRINITY_DN4247_c0_g1	1
TRINITY_DN14730_c0_g1	6
TRINITY_DN125589_c0_g1	6
TRINITY_DN16695_c0_g1	5
TRINITY_DN8243_c0_g1	1
TRINITY_DN4129_c1_g1	1
TRINITY_DN36376_c0_g3	6
TRINITY_DN5085_c0_g4	3
TRINITY_DN82236_c0_g1	6
TRINITY_DN10379_c0_g1	1
TRINITY_DN10863_c1_g1	1
TRINITY_DN12315_c0_g1	6
TRINITY_DN98694_c0_g1	1
TRINITY_DN111496_c0_g1	1
TRINITY_DN97980_c0_g1	6
TRINITY_DN10943_c0_g1	1
TRINITY_DN20106_c0_g1	1
TRINITY_DN2994_c0_g2	1
TRINITY_DN98709_c0_g1	3
TRINITY_DN10877_c0_g1	6
TRINITY_DN5194_c1_g1	6
TRINITY_DN74416_c0_g1	3
TRINITY_DN6580_c2_g1	6
TRINITY_DN97604_c0_g1	2
TRINITY_DN4327_c0_g1	1
TRINITY_DN110081_c0_g1	1
TRINITY_DN130876_c0_g1	2
TRINITY_DN3878_c1_g2	2
TRINITY_DN10_c0_g1	1
TRINITY_DN2747_c0_g1	2
TRINITY_DN5850_c0_g1	2
TRINITY_DN763_c7_g1	3
TRINITY_DN6744_c3_g1	1
TRINITY_DN32713_c0_g2	4
TRINITY_DN67827_c0_g1	5
TRINITY_DN11103_c1_g2	3
TRINITY_DN1848_c0_g1	1
TRINITY_DN110112_c0_g1	1
TRINITY_DN14743_c0_g1	6
TRINITY_DN17844_c0_g1	1
TRINITY_DN14552_c0_g1	5
TRINITY_DN106822_c0_g1	1
TRINITY_DN9338_c0_g1	1
TRINITY_DN13644_c0_g2	5
TRINITY_DN10248_c1_g1	5
TRINITY_DN236_c0_g1	5
TRINITY_DN113042_c0_g1	5
TRINITY_DN114217_c0_g1	1
TRINITY_DN40026_c0_g1	5
TRINITY_DN2725_c0_g1	1
TRINITY_DN29839_c0_g1	4
TRINITY_DN12623_c0_g2	1
TRINITY_DN4120_c0_g1	2
TRINITY_DN14976_c0_g1	1
TRINITY_DN23538_c0_g1	2
TRINITY_DN12797_c0_g1	6
TRINITY_DN22733_c0_g1	1
TRINITY_DN4931_c6_g1	5
TRINITY_DN80950_c0_g1	1
TRINITY_DN1464_c17_g1	3
TRINITY_DN1809_c0_g1	2
TRINITY_DN13234_c0_g1	3
TRINITY_DN1308_c0_g1	3
TRINITY_DN227_c1_g1	2
TRINITY_DN25099_c0_g1	6
TRINITY_DN60373_c0_g1	6
TRINITY_DN125577_c0_g1	1
TRINITY_DN41778_c0_g1	5
TRINITY_DN4540_c0_g1	1
TRINITY_DN768_c0_g1	1
TRINITY_DN8704_c1_g1	3
TRINITY_DN712_c1_g4	6
TRINITY_DN10674_c0_g3	6
TRINITY_DN634_c1_g1	1
TRINITY_DN14285_c0_g1	1
TRINITY_DN1556_c2_g1	1
TRINITY_DN110695_c0_g1	6
TRINITY_DN12506_c0_g1	2
TRINITY_DN5921_c0_g1	1
TRINITY_DN27864_c0_g1	1
TRINITY_DN1608_c2_g1	5
TRINITY_DN12837_c0_g1	1
TRINITY_DN13192_c0_g1	5
TRINITY_DN84554_c0_g1	5
TRINITY_DN12290_c0_g1	2
TRINITY_DN114346_c0_g1	3
TRINITY_DN10396_c0_g1	1
TRINITY_DN13034_c0_g1	3
TRINITY_DN5031_c0_g1	1
TRINITY_DN9842_c3_g1	1
TRINITY_DN9791_c0_g1	1
TRINITY_DN131683_c0_g1	1
TRINITY_DN7808_c0_g1	5
TRINITY_DN12460_c4_g1	5
TRINITY_DN5138_c1_g1	5
TRINITY_DN11296_c1_g1	6
TRINITY_DN14403_c1_g2	1
TRINITY_DN4046_c0_g1	2
TRINITY_DN17311_c0_g2	6
TRINITY_DN8992_c0_g1	1
TRINITY_DN15848_c0_g1	5
TRINITY_DN16136_c1_g1	6
TRINITY_DN79888_c0_g1	6
TRINITY_DN16138_c1_g1	6
TRINITY_DN96_c1_g1	1
TRINITY_DN33884_c0_g1	4
TRINITY_DN126653_c0_g1	6
TRINITY_DN35532_c0_g1	1
TRINITY_DN16463_c0_g1	1
TRINITY_DN4481_c5_g1	2
TRINITY_DN26271_c0_g1	1
TRINITY_DN97359_c0_g1	5
TRINITY_DN5024_c0_g1	5
TRINITY_DN98703_c0_g1	6
TRINITY_DN26935_c0_g1	5
TRINITY_DN43368_c0_g1	4
TRINITY_DN107596_c0_g1	1
TRINITY_DN6188_c0_g1	1
TRINITY_DN79803_c0_g1	5
TRINITY_DN9886_c0_g1	2
TRINITY_DN7206_c0_g2	5
TRINITY_DN101746_c0_g1	2
TRINITY_DN10468_c0_g1	2
TRINITY_DN6909_c0_g1	1
TRINITY_DN17244_c0_g1	1
TRINITY_DN5479_c0_g1	2
TRINITY_DN8666_c0_g1	1
TRINITY_DN12707_c0_g1	6
TRINITY_DN5214_c0_g1	1
TRINITY_DN16175_c0_g1	1
TRINITY_DN7674_c0_g1	1
TRINITY_DN6532_c2_g1	6
TRINITY_DN7751_c0_g1	3
TRINITY_DN71850_c0_g1	5
TRINITY_DN13876_c0_g1	6
TRINITY_DN1638_c0_g3	1
TRINITY_DN119170_c0_g1	5
TRINITY_DN30364_c0_g1	3
TRINITY_DN23501_c0_g1	1
TRINITY_DN1207_c0_g1	5
TRINITY_DN34540_c0_g1	1
TRINITY_DN13340_c0_g1	6
TRINITY_DN2325_c0_g1	1
TRINITY_DN933_c6_g1	1
TRINITY_DN17521_c0_g1	1
TRINITY_DN7148_c0_g1	2
TRINITY_DN27921_c0_g1	3
TRINITY_DN11718_c0_g1	1
TRINITY_DN12394_c1_g1	6
TRINITY_DN11951_c3_g2	1
TRINITY_DN12297_c0_g2	2
TRINITY_DN9962_c0_g1	5
TRINITY_DN2727_c2_g1	3
TRINITY_DN20987_c0_g2	6
TRINITY_DN9201_c0_g1	1
TRINITY_DN3443_c3_g1	5
TRINITY_DN4319_c1_g1	1
TRINITY_DN127512_c0_g1	2
TRINITY_DN18397_c0_g1	2
TRINITY_DN100335_c0_g1	2
TRINITY_DN6342_c0_g1	1
TRINITY_DN7014_c1_g1	1
TRINITY_DN6448_c0_g1	1
TRINITY_DN8422_c0_g1	2
TRINITY_DN20954_c0_g2	6
TRINITY_DN56959_c0_g6	4
TRINITY_DN57283_c0_g1	4
TRINITY_DN9104_c0_g1	1
TRINITY_DN15218_c0_g2	2
TRINITY_DN15179_c0_g1	5
TRINITY_DN71546_c0_g1	5
TRINITY_DN11347_c0_g1	6
TRINITY_DN520_c0_g1	1
TRINITY_DN31023_c0_g1	1
TRINITY_DN1069_c2_g1	6
TRINITY_DN13586_c0_g1	4
TRINITY_DN7744_c0_g1	1
TRINITY_DN18369_c0_g1	2
TRINITY_DN8029_c4_g1	3
TRINITY_DN64628_c0_g1	3
TRINITY_DN13772_c0_g1	3
TRINITY_DN13585_c0_g1	2
TRINITY_DN29542_c0_g1	5
TRINITY_DN7543_c0_g1	5
TRINITY_DN8506_c1_g1	6
TRINITY_DN27084_c0_g1	6
TRINITY_DN5261_c0_g1	1
TRINITY_DN5929_c0_g1	1
TRINITY_DN42431_c0_g1	3
TRINITY_DN5306_c1_g1	1
TRINITY_DN101826_c0_g1	6
TRINITY_DN6293_c0_g1	1
TRINITY_DN12291_c0_g1	2
TRINITY_DN18850_c0_g1	4
TRINITY_DN171_c2_g1	6
TRINITY_DN38173_c0_g1	4
TRINITY_DN1373_c0_g2	6
TRINITY_DN10495_c7_g1	6
TRINITY_DN9404_c0_g1	5
TRINITY_DN13322_c0_g1	3
TRINITY_DN49567_c0_g1	4
TRINITY_DN4681_c2_g1	2
TRINITY_DN34174_c0_g1	4
TRINITY_DN62440_c0_g1	6
TRINITY_DN363_c1_g1	2
TRINITY_DN7690_c0_g1	5
TRINITY_DN651_c1_g1	5
TRINITY_DN2512_c0_g1	1
TRINITY_DN5402_c0_g1	1
TRINITY_DN11533_c0_g1	2
TRINITY_DN14803_c0_g1	5
TRINITY_DN73784_c0_g1	5
TRINITY_DN22162_c0_g1	3
TRINITY_DN78105_c0_g1	5
TRINITY_DN2349_c4_g1	3
TRINITY_DN63510_c0_g1	2
TRINITY_DN23_c1_g3	5
TRINITY_DN5635_c0_g2	1
TRINITY_DN123439_c0_g1	1
TRINITY_DN5887_c0_g1	2
TRINITY_DN6800_c0_g2	3
TRINITY_DN640_c0_g1	2
TRINITY_DN1923_c0_g1	1
TRINITY_DN11240_c2_g1	1
TRINITY_DN7449_c0_g1	2
TRINITY_DN112597_c0_g1	3
TRINITY_DN12266_c0_g1	1
TRINITY_DN4684_c0_g1	1
TRINITY_DN10042_c0_g2	6
TRINITY_DN13181_c0_g1	4
TRINITY_DN9268_c1_g1	2
TRINITY_DN543_c0_g1	1
TRINITY_DN8292_c2_g1	1
TRINITY_DN3263_c0_g1	1
TRINITY_DN4771_c0_g1	5
TRINITY_DN24100_c0_g1	5
TRINITY_DN5621_c6_g1	6
TRINITY_DN113544_c0_g1	2
TRINITY_DN3589_c0_g1	1
TRINITY_DN8449_c0_g1	1
TRINITY_DN7021_c1_g1	5
TRINITY_DN20_c0_g2	1
TRINITY_DN84516_c0_g1	5
TRINITY_DN12394_c0_g1	3
TRINITY_DN3435_c2_g1	2
TRINITY_DN132179_c0_g1	5
TRINITY_DN56024_c0_g1	4
TRINITY_DN11512_c2_g1	5
TRINITY_DN3697_c0_g1	1
TRINITY_DN11963_c0_g1	5
TRINITY_DN1209_c0_g1	1
TRINITY_DN7517_c0_g2	5
TRINITY_DN6413_c1_g1	6
TRINITY_DN2455_c0_g1	1
TRINITY_DN6274_c1_g1	1
TRINITY_DN3443_c4_g1	6
TRINITY_DN23584_c0_g1	4
TRINITY_DN17302_c1_g1	6
TRINITY_DN17061_c0_g1	6
TRINITY_DN23719_c0_g1	1
TRINITY_DN11528_c2_g1	3
TRINITY_DN63234_c0_g1	6
TRINITY_DN8036_c1_g1	2
TRINITY_DN12865_c0_g1	5
TRINITY_DN4526_c0_g1	1
TRINITY_DN26511_c0_g1	1
TRINITY_DN2026_c0_g1	1
TRINITY_DN116118_c0_g1	6
TRINITY_DN54615_c0_g1	4
TRINITY_DN987_c0_g2	2
TRINITY_DN4793_c0_g1	1
TRINITY_DN13436_c0_g1	5
TRINITY_DN31446_c0_g1	5
TRINITY_DN5936_c0_g1	2
TRINITY_DN5680_c0_g1	1
TRINITY_DN39147_c0_g1	2
TRINITY_DN1108_c0_g1	1
TRINITY_DN18508_c0_g1	4
TRINITY_DN98708_c0_g1	1
TRINITY_DN7157_c0_g2	5
TRINITY_DN43043_c0_g2	6
TRINITY_DN63226_c0_g1	3
TRINITY_DN9118_c0_g1	1
TRINITY_DN10489_c0_g1	1
TRINITY_DN38161_c0_g1	5
TRINITY_DN8588_c0_g1	2
TRINITY_DN20069_c0_g1	2
TRINITY_DN4112_c1_g1	6
TRINITY_DN17325_c0_g1	1
TRINITY_DN279_c1_g1	1
TRINITY_DN84597_c0_g1	5
TRINITY_DN2573_c0_g1	3
TRINITY_DN25002_c0_g3	1
TRINITY_DN31617_c0_g1	3
TRINITY_DN23504_c0_g1	2
TRINITY_DN695_c0_g1	2
TRINITY_DN1723_c1_g1	2
TRINITY_DN116_c1_g1	2
TRINITY_DN4564_c2_g1	6
TRINITY_DN7226_c0_g1	1
TRINITY_DN2576_c1_g1	2
TRINITY_DN97608_c0_g1	3
TRINITY_DN11266_c0_g1	5
TRINITY_DN11448_c0_g1	1
TRINITY_DN11546_c0_g1	2
TRINITY_DN16767_c0_g3	5
TRINITY_DN10741_c0_g1	1
TRINITY_DN459_c0_g1	1
TRINITY_DN100385_c0_g1	5
TRINITY_DN26581_c0_g2	6
TRINITY_DN71143_c0_g1	5
TRINITY_DN26575_c1_g1	6
TRINITY_DN71369_c0_g1	1
TRINITY_DN75575_c0_g1	6
TRINITY_DN10784_c0_g1	6
TRINITY_DN14208_c0_g1	2
TRINITY_DN11433_c0_g1	2
TRINITY_DN9021_c2_g1	5
TRINITY_DN15548_c0_g1	3
TRINITY_DN5848_c0_g1	1
TRINITY_DN2675_c2_g1	1
TRINITY_DN124789_c0_g1	1
TRINITY_DN11955_c0_g1	2
TRINITY_DN4438_c0_g1	1
TRINITY_DN9948_c0_g1	3
TRINITY_DN3540_c0_g1	1
TRINITY_DN3235_c4_g1	1
TRINITY_DN17191_c2_g1	1
TRINITY_DN6986_c10_g1	5
TRINITY_DN10574_c0_g1	1
TRINITY_DN7517_c0_g1	5
TRINITY_DN1299_c0_g2	3
TRINITY_DN30100_c0_g1	4
TRINITY_DN123138_c0_g2	3
TRINITY_DN10143_c0_g1	3
TRINITY_DN8112_c0_g1	1
TRINITY_DN8116_c1_g1	2
TRINITY_DN6795_c1_g1	3
TRINITY_DN7076_c0_g1	5
TRINITY_DN5302_c0_g2	5
TRINITY_DN27696_c0_g1	1
TRINITY_DN1603_c0_g1	1
TRINITY_DN66949_c0_g1	1
TRINITY_DN2978_c0_g1	1
TRINITY_DN9974_c0_g1	5
TRINITY_DN2535_c0_g1	1
TRINITY_DN1795_c0_g1	2
TRINITY_DN19510_c2_g1	3
TRINITY_DN5302_c0_g1	5
TRINITY_DN9884_c0_g1	1
TRINITY_DN5600_c0_g1	1
TRINITY_DN85297_c0_g1	1
TRINITY_DN17620_c0_g2	3
TRINITY_DN32296_c0_g1	1
TRINITY_DN72724_c0_g1	5
TRINITY_DN15221_c1_g2	4
TRINITY_DN25420_c0_g2	1
TRINITY_DN114956_c0_g1	5
TRINITY_DN12533_c1_g1	1
TRINITY_DN4075_c0_g1	1
TRINITY_DN31031_c0_g1	4
TRINITY_DN10374_c0_g1	5
TRINITY_DN88132_c0_g1	3
TRINITY_DN221_c0_g1	1
TRINITY_DN11297_c0_g1	6
TRINITY_DN72591_c0_g1	2
TRINITY_DN28783_c0_g1	5
TRINITY_DN21_c11_g1	1
TRINITY_DN83025_c0_g1	5
TRINITY_DN7947_c0_g1	2
TRINITY_DN2169_c1_g1	6
TRINITY_DN767_c4_g1	5
TRINITY_DN97987_c0_g1	4
TRINITY_DN7516_c0_g1	5
TRINITY_DN2791_c0_g1	1
TRINITY_DN2861_c0_g1	1
TRINITY_DN26923_c0_g1	1
TRINITY_DN6800_c0_g1	3
TRINITY_DN12167_c0_g1	1
TRINITY_DN971_c0_g2	5
TRINITY_DN129442_c0_g1	6
TRINITY_DN63140_c0_g1	1
TRINITY_DN2874_c0_g1	1
TRINITY_DN11099_c0_g1	1
TRINITY_DN7278_c0_g2	3
TRINITY_DN12725_c0_g1	5
TRINITY_DN7983_c0_g1	2
TRINITY_DN18467_c0_g1	3
TRINITY_DN21649_c0_g1	6
TRINITY_DN26893_c0_g1	4
TRINITY_DN4151_c1_g1	1
TRINITY_DN11742_c0_g1	2
TRINITY_DN915_c0_g1	1
TRINITY_DN10724_c11_g1	6
TRINITY_DN16690_c0_g2	5
TRINITY_DN26605_c0_g1	2
TRINITY_DN15720_c0_g1	3
TRINITY_DN62878_c0_g1	2
TRINITY_DN9002_c0_g1	1
TRINITY_DN9105_c4_g1	2
TRINITY_DN16831_c4_g1	3
TRINITY_DN29139_c0_g1	4
TRINITY_DN4814_c0_g1	1
TRINITY_DN11813_c0_g2	6
TRINITY_DN2260_c4_g1	1
TRINITY_DN27117_c0_g1	1
TRINITY_DN85006_c0_g1	6
TRINITY_DN71424_c0_g1	1
TRINITY_DN27067_c0_g1	1
TRINITY_DN7411_c0_g1	6
TRINITY_DN78772_c0_g1	3
TRINITY_DN7642_c0_g2	3
TRINITY_DN1816_c0_g1	1
TRINITY_DN1636_c1_g1	2
TRINITY_DN123957_c0_g1	3
TRINITY_DN3224_c2_g1	5
TRINITY_DN35777_c0_g1	4
TRINITY_DN13227_c0_g1	6
TRINITY_DN9676_c0_g1	1
TRINITY_DN13042_c0_g1	6
TRINITY_DN38509_c0_g1	6
TRINITY_DN16261_c0_g1	6
TRINITY_DN734_c0_g1	1
TRINITY_DN662_c0_g1	2
TRINITY_DN25217_c0_g1	1
TRINITY_DN97597_c0_g1	3
TRINITY_DN3042_c0_g1	1
TRINITY_DN7840_c0_g2	1
TRINITY_DN8952_c0_g1	3
TRINITY_DN64785_c0_g1	5
TRINITY_DN12882_c0_g1	3
TRINITY_DN971_c0_g1	5
TRINITY_DN6546_c0_g1	1
TRINITY_DN11096_c0_g1	1
TRINITY_DN1811_c0_g2	2
TRINITY_DN4037_c0_g1	2
TRINITY_DN71787_c0_g1	1
TRINITY_DN6716_c0_g1	3
TRINITY_DN2576_c2_g1	5
TRINITY_DN2376_c2_g1	2
TRINITY_DN123138_c0_g1	3
TRINITY_DN30142_c0_g1	2
TRINITY_DN5860_c0_g1	2
TRINITY_DN89675_c0_g1	5
TRINITY_DN14647_c0_g1	2
TRINITY_DN789_c1_g1	3
TRINITY_DN123927_c0_g1	1
TRINITY_DN87532_c0_g1	3
TRINITY_DN3055_c1_g1	2
TRINITY_DN84048_c0_g1	3
TRINITY_DN194_c0_g2	1
TRINITY_DN24376_c0_g1	4
TRINITY_DN2882_c0_g1	1
TRINITY_DN12202_c0_g1	5
TRINITY_DN6553_c1_g2	1
TRINITY_DN110752_c0_g1	1
TRINITY_DN8155_c1_g1	6
TRINITY_DN1413_c4_g1	5
TRINITY_DN97566_c0_g1	4
TRINITY_DN91_c2_g1	1
TRINITY_DN18881_c0_g2	2
TRINITY_DN3362_c0_g1	1
TRINITY_DN2706_c1_g2	1
TRINITY_DN19033_c0_g1	2
TRINITY_DN64303_c0_g1	2
TRINITY_DN9281_c0_g1	5
TRINITY_DN2262_c0_g1	1
TRINITY_DN90806_c0_g1	2
TRINITY_DN1608_c5_g1	2
TRINITY_DN37272_c0_g1	5
TRINITY_DN69574_c0_g1	2
TRINITY_DN3878_c0_g1	2
TRINITY_DN33890_c3_g1	3
TRINITY_DN13704_c0_g1	1
TRINITY_DN1099_c3_g1	1
TRINITY_DN42669_c1_g2	1
TRINITY_DN16452_c1_g1	2
TRINITY_DN9464_c0_g1	6
TRINITY_DN27084_c1_g1	3
TRINITY_DN9465_c0_g1	5
TRINITY_DN13647_c0_g1	2
TRINITY_DN14419_c0_g1	1
TRINITY_DN6747_c0_g2	1
TRINITY_DN7543_c0_g2	5
TRINITY_DN112805_c0_g1	6
TRINITY_DN11618_c0_g1	1
TRINITY_DN13863_c0_g1	5
TRINITY_DN84322_c0_g1	2
TRINITY_DN1283_c0_g1	2
TRINITY_DN11499_c0_g1	1
TRINITY_DN111_c4_g1	1
TRINITY_DN74703_c0_g1	3
TRINITY_DN1716_c0_g2	1
TRINITY_DN477_c0_g2	1
TRINITY_DN11502_c3_g1	2
TRINITY_DN5700_c0_g1	5
TRINITY_DN6677_c5_g1	1
TRINITY_DN55_c19_g1	5
TRINITY_DN7519_c2_g1	1
TRINITY_DN75956_c0_g1	3
TRINITY_DN143_c0_g1	1
TRINITY_DN18033_c0_g1	1
TRINITY_DN1594_c0_g2	3
TRINITY_DN17137_c0_g1	5
TRINITY_DN5678_c0_g1	2
TRINITY_DN1604_c0_g4	2
TRINITY_DN89026_c0_g1	6
TRINITY_DN1570_c1_g1	1
TRINITY_DN71385_c0_g1	5
TRINITY_DN9440_c0_g1	1
TRINITY_DN21938_c0_g1	4
TRINITY_DN4996_c1_g1	1
TRINITY_DN78788_c0_g1	2
TRINITY_DN2076_c0_g1	5
TRINITY_DN2716_c0_g1	1
TRINITY_DN128261_c0_g1	6
TRINITY_DN39494_c0_g1	6
TRINITY_DN3229_c0_g2	1
TRINITY_DN10687_c0_g1	1
TRINITY_DN12703_c0_g1	5
TRINITY_DN13760_c1_g1	5
TRINITY_DN15658_c1_g2	1
TRINITY_DN7041_c0_g1	2
TRINITY_DN13208_c0_g1	5
TRINITY_DN18141_c0_g1	1
TRINITY_DN7688_c0_g1	2
TRINITY_DN13816_c0_g1	1
TRINITY_DN17857_c0_g1	2
TRINITY_DN101454_c0_g1	1
TRINITY_DN88350_c0_g1	6
TRINITY_DN5158_c2_g1	2
TRINITY_DN20175_c0_g1	3
TRINITY_DN9609_c0_g2	2
TRINITY_DN18955_c0_g1	1
TRINITY_DN98769_c0_g1	6
TRINITY_DN33539_c0_g1	4
TRINITY_DN34347_c0_g1	4
TRINITY_DN1479_c3_g1	6
TRINITY_DN6497_c1_g1	1
TRINITY_DN3715_c0_g1	1
TRINITY_DN71157_c1_g1	2
TRINITY_DN18068_c0_g1	2
TRINITY_DN25876_c0_g1	6
TRINITY_DN6112_c0_g2	3
TRINITY_DN51083_c0_g1	4
TRINITY_DN15301_c0_g1	3
TRINITY_DN5726_c0_g1	2
TRINITY_DN9694_c0_g1	1
TRINITY_DN129708_c0_g1	1
TRINITY_DN14363_c0_g1	6
TRINITY_DN8499_c0_g4	5
TRINITY_DN31192_c0_g1	6
TRINITY_DN128290_c0_g1	2
TRINITY_DN14913_c0_g1	6
TRINITY_DN85031_c0_g1	1
TRINITY_DN5941_c0_g1	2
TRINITY_DN27977_c0_g1	2
TRINITY_DN59793_c0_g1	5
TRINITY_DN8978_c0_g2	2
TRINITY_DN124_c4_g1	1
TRINITY_DN21498_c0_g1	2
TRINITY_DN4321_c1_g1	1
TRINITY_DN52079_c0_g1	5
TRINITY_DN16008_c0_g1	4
TRINITY_DN3698_c0_g1	1
TRINITY_DN5987_c0_g1	5
TRINITY_DN5299_c1_g1	3
TRINITY_DN9086_c0_g1	3
TRINITY_DN318_c0_g1	1
TRINITY_DN119565_c0_g1	5
TRINITY_DN62417_c0_g1	6
TRINITY_DN11399_c1_g1	3
TRINITY_DN124999_c0_g1	1
TRINITY_DN71360_c0_g1	3
TRINITY_DN21100_c1_g1	2
TRINITY_DN971_c1_g3	3
TRINITY_DN70102_c0_g1	2
TRINITY_DN60477_c0_g1	5
TRINITY_DN7275_c0_g1	1
TRINITY_DN115945_c0_g1	6
TRINITY_DN1851_c0_g1	1
TRINITY_DN70931_c0_g1	1
TRINITY_DN85872_c0_g1	3
TRINITY_DN244_c0_g1	2
TRINITY_DN84526_c0_g1	3
TRINITY_DN4802_c1_g1	2
TRINITY_DN101866_c0_g1	5
TRINITY_DN12627_c0_g1	1
TRINITY_DN11816_c0_g1	3
TRINITY_DN16609_c0_g1	2
TRINITY_DN11133_c1_g1	5
TRINITY_DN71784_c0_g1	4
TRINITY_DN34012_c0_g1	1
TRINITY_DN97547_c0_g1	6
TRINITY_DN39027_c0_g1	1
TRINITY_DN99352_c0_g1	5
TRINITY_DN16182_c0_g1	3
TRINITY_DN50_c3_g1	5
TRINITY_DN19575_c0_g2	6
TRINITY_DN36877_c0_g1	4
TRINITY_DN11103_c0_g2	5
TRINITY_DN24087_c0_g1	1
TRINITY_DN21823_c0_g1	6
TRINITY_DN33413_c0_g1	1
TRINITY_DN3442_c1_g2	2
TRINITY_DN87876_c0_g1	1
TRINITY_DN5960_c0_g1	1
TRINITY_DN7932_c0_g1	5
TRINITY_DN6553_c1_g3	1
TRINITY_DN87136_c0_g1	6
TRINITY_DN4460_c1_g1	1
TRINITY_DN49707_c0_g1	4
TRINITY_DN17340_c0_g4	1
TRINITY_DN3867_c0_g1	5
TRINITY_DN10047_c0_g2	3
TRINITY_DN10121_c0_g1	3
TRINITY_DN14177_c0_g1	3
TRINITY_DN754_c6_g1	1
TRINITY_DN12230_c0_g1	1
TRINITY_DN22014_c3_g1	1
TRINITY_DN9300_c0_g1	2
TRINITY_DN58687_c0_g1	5
TRINITY_DN6718_c0_g1	1
TRINITY_DN1411_c1_g1	2
TRINITY_DN9196_c5_g1	3
TRINITY_DN16343_c0_g1	5
TRINITY_DN24180_c0_g1	4
TRINITY_DN13343_c0_g1	6
TRINITY_DN556_c0_g1	2
TRINITY_DN13922_c0_g1	1
TRINITY_DN25211_c2_g1	5
TRINITY_DN110719_c0_g1	5
TRINITY_DN981_c0_g1	3
TRINITY_DN15746_c2_g1	1
TRINITY_DN75094_c0_g1	1
TRINITY_DN3213_c0_g1	1
TRINITY_DN12628_c1_g1	3
TRINITY_DN25868_c0_g1	6
TRINITY_DN19127_c0_g1	3
TRINITY_DN23118_c0_g1	3
TRINITY_DN19361_c0_g1	5
TRINITY_DN88822_c0_g1	6
TRINITY_DN12138_c1_g1	1
TRINITY_DN129484_c0_g1	6
TRINITY_DN6554_c0_g1	1
TRINITY_DN31022_c4_g1	2
TRINITY_DN13053_c0_g1	1
TRINITY_DN5725_c4_g1	2
TRINITY_DN25033_c1_g1	1
TRINITY_DN1357_c22_g1	2
TRINITY_DN99420_c0_g1	5
TRINITY_DN10644_c0_g1	5
TRINITY_DN4872_c0_g1	1
TRINITY_DN5517_c1_g1	3
TRINITY_DN9418_c0_g1	1
TRINITY_DN5034_c0_g1	4
TRINITY_DN0_c3_g1	2
TRINITY_DN128811_c0_g1	6
TRINITY_DN132660_c0_g1	1
TRINITY_DN12758_c0_g1	2
TRINITY_DN961_c1_g1	5
TRINITY_DN1174_c0_g1	2
TRINITY_DN10674_c0_g1	5
TRINITY_DN178_c0_g1	2
TRINITY_DN1363_c0_g1	2
TRINITY_DN120634_c0_g1	2
TRINITY_DN1540_c0_g1	1
TRINITY_DN20483_c0_g1	4
TRINITY_DN4607_c0_g1	1
TRINITY_DN898_c0_g1	1
TRINITY_DN3203_c0_g1	2
TRINITY_DN55563_c0_g1	6
TRINITY_DN6480_c0_g1	1
TRINITY_DN28060_c8_g1	1
TRINITY_DN43275_c0_g1	6
TRINITY_DN4361_c0_g1	6
TRINITY_DN98230_c0_g1	6
TRINITY_DN470_c1_g1	2
TRINITY_DN24163_c1_g1	5
TRINITY_DN10255_c0_g1	5
TRINITY_DN21686_c0_g1	6
TRINITY_DN31857_c0_g1	5
TRINITY_DN23387_c0_g1	3
TRINITY_DN86266_c0_g1	1
TRINITY_DN15373_c0_g1	5
TRINITY_DN16172_c0_g1	1
TRINITY_DN1581_c1_g1	5
TRINITY_DN39564_c0_g1	2
TRINITY_DN3027_c0_g1	1
TRINITY_DN12496_c0_g2	6
TRINITY_DN41498_c0_g1	1
TRINITY_DN110227_c0_g1	1
TRINITY_DN10813_c0_g1	3
TRINITY_DN16982_c0_g1	1
TRINITY_DN5275_c0_g1	2
TRINITY_DN20655_c0_g1	5
TRINITY_DN46280_c0_g1	5
TRINITY_DN13018_c1_g1	5
TRINITY_DN1094_c3_g1	4
TRINITY_DN117582_c0_g1	1
TRINITY_DN6023_c0_g1	2
TRINITY_DN3321_c0_g2	5
TRINITY_DN10060_c0_g1	2
TRINITY_DN24600_c0_g1	1
TRINITY_DN13353_c1_g1	1
TRINITY_DN15050_c0_g1	6
TRINITY_DN3847_c6_g1	6
TRINITY_DN13768_c0_g1	1
TRINITY_DN230_c1_g1	1
TRINITY_DN47256_c0_g1	3
TRINITY_DN10126_c1_g1	2
TRINITY_DN1795_c0_g2	2
TRINITY_DN7396_c0_g1	6
TRINITY_DN10069_c1_g1	1
TRINITY_DN10276_c0_g1	5
TRINITY_DN40435_c0_g1	4
TRINITY_DN10035_c0_g2	5
TRINITY_DN7197_c1_g1	1
TRINITY_DN84259_c1_g1	2
TRINITY_DN66167_c0_g1	1
TRINITY_DN8060_c0_g1	1
TRINITY_DN124128_c0_g1	3
TRINITY_DN13637_c0_g3	2
TRINITY_DN13679_c0_g3	1
TRINITY_DN5074_c1_g3	1
TRINITY_DN97191_c0_g1	3
TRINITY_DN5505_c0_g2	1
TRINITY_DN11434_c0_g1	4
TRINITY_DN7114_c1_g1	2
TRINITY_DN11361_c0_g4	2
TRINITY_DN11029_c0_g2	1
TRINITY_DN3834_c0_g1	6
TRINITY_DN7603_c1_g1	2
TRINITY_DN14182_c0_g1	6
TRINITY_DN1222_c0_g1	3
TRINITY_DN10332_c1_g1	5
TRINITY_DN14407_c0_g1	1
TRINITY_DN113860_c0_g1	1
TRINITY_DN13361_c1_g2	1
TRINITY_DN7466_c0_g1	1
TRINITY_DN35920_c0_g1	4
TRINITY_DN11406_c2_g1	2
TRINITY_DN1875_c0_g1	2
TRINITY_DN128221_c0_g1	2
TRINITY_DN4900_c0_g1	2
TRINITY_DN84717_c0_g1	2
TRINITY_DN8536_c0_g2	1
TRINITY_DN34458_c0_g1	3
TRINITY_DN6468_c0_g1	1
TRINITY_DN20752_c0_g1	5
TRINITY_DN19870_c0_g1	6
TRINITY_DN112966_c0_g1	2
TRINITY_DN18432_c2_g1	5
TRINITY_DN4222_c0_g1	1
TRINITY_DN13046_c0_g1	3
TRINITY_DN19648_c0_g1	1
TRINITY_DN15342_c0_g1	6
TRINITY_DN98256_c0_g1	1
TRINITY_DN11123_c0_g1	2
TRINITY_DN4788_c0_g2	2
TRINITY_DN4348_c1_g2	4
TRINITY_DN27860_c0_g1	2
TRINITY_DN525_c0_g1	5
TRINITY_DN33876_c0_g1	3
TRINITY_DN111802_c0_g1	5
TRINITY_DN50001_c0_g1	5
TRINITY_DN41227_c0_g1	1
TRINITY_DN5341_c3_g1	6
TRINITY_DN714_c0_g1	1
TRINITY_DN3776_c1_g1	1
TRINITY_DN4231_c0_g1	1
TRINITY_DN26116_c0_g1	3
TRINITY_DN11527_c1_g1	2
TRINITY_DN11403_c1_g1	2
TRINITY_DN7871_c2_g1	5
TRINITY_DN13057_c0_g1	2
TRINITY_DN28_c8_g1	3
TRINITY_DN41450_c0_g1	4
TRINITY_DN20404_c0_g1	1
TRINITY_DN9436_c1_g1	6
TRINITY_DN7177_c0_g1	2
TRINITY_DN11103_c1_g3	3
TRINITY_DN4051_c1_g1	5
TRINITY_DN902_c0_g1	2
TRINITY_DN32411_c0_g1	1
TRINITY_DN30751_c0_g1	1
TRINITY_DN35546_c0_g1	6
TRINITY_DN30953_c0_g1	5
TRINITY_DN105562_c0_g1	5
TRINITY_DN7518_c0_g1	5
TRINITY_DN71700_c0_g1	5
TRINITY_DN9448_c0_g3	1
TRINITY_DN3708_c3_g1	1
TRINITY_DN5126_c0_g1	1
TRINITY_DN10398_c0_g2	3
TRINITY_DN820_c0_g3	1
TRINITY_DN3055_c2_g1	2
TRINITY_DN21670_c0_g1	6
TRINITY_DN1137_c0_g1	1
TRINITY_DN3708_c5_g1	1
TRINITY_DN5101_c0_g3	2
TRINITY_DN29839_c0_g2	4
TRINITY_DN4394_c0_g8	3
TRINITY_DN8452_c0_g1	2
TRINITY_DN10042_c0_g1	1
TRINITY_DN42983_c0_g1	3
TRINITY_DN4036_c0_g1	1
TRINITY_DN4243_c0_g1	2
TRINITY_DN4785_c0_g2	2
TRINITY_DN5414_c0_g1	2
TRINITY_DN16036_c0_g1	5
TRINITY_DN11373_c0_g1	6
TRINITY_DN85375_c0_g1	1
TRINITY_DN31075_c0_g1	3
TRINITY_DN27361_c2_g1	1
TRINITY_DN89455_c0_g1	1
TRINITY_DN2317_c1_g2	6
TRINITY_DN111914_c0_g1	5
TRINITY_DN9744_c1_g1	6
TRINITY_DN11498_c0_g6	1
TRINITY_DN28533_c0_g1	3
TRINITY_DN698_c0_g1	1
TRINITY_DN88558_c0_g1	3
TRINITY_DN89485_c0_g1	5
TRINITY_DN46300_c0_g1	5
TRINITY_DN20777_c0_g1	3
TRINITY_DN4209_c1_g1	2
TRINITY_DN10971_c1_g1	4
TRINITY_DN14027_c7_g1	3
TRINITY_DN18432_c0_g1	5
TRINITY_DN2439_c1_g1	1
TRINITY_DN8111_c0_g1	2
TRINITY_DN9134_c0_g1	6
TRINITY_DN5585_c0_g1	1
TRINITY_DN52_c0_g1	2
TRINITY_DN356_c1_g1	2
TRINITY_DN503_c0_g1	3
TRINITY_DN29719_c0_g2	4
TRINITY_DN17066_c0_g1	1
TRINITY_DN63381_c0_g1	6
TRINITY_DN23711_c0_g1	6
TRINITY_DN4711_c0_g1	2
TRINITY_DN10901_c0_g4	3
TRINITY_DN4014_c0_g1	1
TRINITY_DN20001_c0_g1	3
TRINITY_DN34091_c2_g1	6
TRINITY_DN20555_c0_g2	2
TRINITY_DN131833_c0_g1	2
TRINITY_DN86587_c0_g1	2
TRINITY_DN1774_c0_g1	3
TRINITY_DN5123_c0_g1	1
TRINITY_DN7823_c1_g1	1
TRINITY_DN19560_c0_g1	1
TRINITY_DN71071_c0_g1	6
TRINITY_DN44554_c0_g1	3
TRINITY_DN20544_c0_g3	5
TRINITY_DN1431_c0_g1	5
TRINITY_DN6227_c0_g2	1
TRINITY_DN74973_c0_g1	3
TRINITY_DN117313_c0_g1	1
TRINITY_DN8417_c0_g1	3
TRINITY_DN5567_c0_g3	1
TRINITY_DN344_c0_g1	1
TRINITY_DN6146_c0_g1	1
TRINITY_DN32722_c0_g1	6
TRINITY_DN8279_c0_g2	2
TRINITY_DN112166_c0_g1	5
TRINITY_DN73314_c0_g1	6
TRINITY_DN1916_c0_g2	2
TRINITY_DN34398_c0_g2	1
TRINITY_DN32780_c0_g1	4
TRINITY_DN12144_c2_g1	1
TRINITY_DN32821_c0_g1	3
TRINITY_DN35278_c0_g1	5
TRINITY_DN2203_c0_g1	1
TRINITY_DN1535_c0_g1	5
TRINITY_DN15082_c0_g1	1
TRINITY_DN15971_c1_g1	2
TRINITY_DN13916_c0_g1	3
TRINITY_DN8345_c0_g1	2
TRINITY_DN7862_c0_g1	1
TRINITY_DN6593_c0_g1	5
TRINITY_DN26447_c0_g1	2
TRINITY_DN82563_c0_g1	6
TRINITY_DN123210_c0_g1	3
TRINITY_DN17129_c1_g8	2
TRINITY_DN9403_c0_g1	3
TRINITY_DN8482_c0_g1	1
TRINITY_DN9161_c1_g2	2
TRINITY_DN77419_c0_g1	2
TRINITY_DN24956_c0_g1	1
TRINITY_DN5111_c1_g1	2
TRINITY_DN12536_c2_g2	1
TRINITY_DN2161_c3_g1	3
TRINITY_DN15228_c0_g1	3
TRINITY_DN625_c3_g1	3
TRINITY_DN5016_c0_g1	3
TRINITY_DN7827_c0_g2	2
TRINITY_DN1017_c0_g1	1
TRINITY_DN1376_c0_g1	5
TRINITY_DN15947_c0_g1	1
TRINITY_DN123767_c0_g1	6
TRINITY_DN17175_c0_g1	2
TRINITY_DN7175_c0_g1	2
TRINITY_DN5621_c0_g3	5
TRINITY_DN7914_c1_g1	2
TRINITY_DN30258_c0_g2	1
TRINITY_DN8036_c2_g1	2
TRINITY_DN4812_c0_g1	1
TRINITY_DN47142_c0_g1	6
TRINITY_DN63312_c0_g1	5
TRINITY_DN15383_c0_g1	2
TRINITY_DN5162_c17_g1	3
TRINITY_DN1916_c0_g1	2
TRINITY_DN32965_c0_g1	1
TRINITY_DN7829_c0_g1	2
TRINITY_DN2696_c0_g1	1
TRINITY_DN133386_c0_g1	3
TRINITY_DN2163_c0_g1	1
TRINITY_DN3235_c1_g1	2
TRINITY_DN3815_c0_g1	2
TRINITY_DN124285_c0_g1	2
TRINITY_DN1568_c0_g1	1
TRINITY_DN43118_c0_g1	3
TRINITY_DN72559_c0_g1	5
TRINITY_DN8107_c0_g1	1
TRINITY_DN22242_c0_g1	6
TRINITY_DN1511_c0_g1	1
TRINITY_DN12187_c0_g1	1
TRINITY_DN40250_c0_g1	1
TRINITY_DN14427_c0_g1	3
TRINITY_DN780_c0_g1	2
TRINITY_DN11664_c0_g1	1
TRINITY_DN33982_c0_g1	5
TRINITY_DN29403_c0_g1	3
TRINITY_DN8457_c0_g1	2
TRINITY_DN125441_c0_g1	5
TRINITY_DN20240_c0_g1	2
TRINITY_DN30716_c1_g1	5
TRINITY_DN58886_c0_g1	3
TRINITY_DN13728_c0_g1	3
TRINITY_DN114071_c0_g1	6
TRINITY_DN6578_c0_g1	1
TRINITY_DN8497_c0_g1	2
TRINITY_DN28804_c0_g1	6
TRINITY_DN9350_c0_g1	5
TRINITY_DN11756_c0_g1	2
TRINITY_DN10512_c0_g1	2
TRINITY_DN85715_c0_g1	5
TRINITY_DN22205_c0_g1	1
TRINITY_DN60_c0_g1	5
TRINITY_DN10193_c0_g1	5
TRINITY_DN132346_c0_g1	6
TRINITY_DN15581_c0_g1	5
TRINITY_DN120649_c0_g1	1
TRINITY_DN495_c3_g1	5
TRINITY_DN93889_c0_g1	2
TRINITY_DN16366_c0_g1	1
TRINITY_DN2795_c0_g1	1
TRINITY_DN9804_c0_g1	1
TRINITY_DN83562_c0_g1	1
TRINITY_DN110738_c0_g1	2
TRINITY_DN94920_c0_g1	1
TRINITY_DN2312_c1_g1	1
TRINITY_DN112168_c0_g1	1
TRINITY_DN18310_c0_g1	6
TRINITY_DN117503_c0_g1	5
TRINITY_DN67630_c0_g1	1
TRINITY_DN5859_c0_g1	1
TRINITY_DN3144_c0_g1	1
TRINITY_DN111077_c0_g1	2
TRINITY_DN12123_c0_g1	3
TRINITY_DN13378_c0_g1	6
TRINITY_DN63316_c0_g1	1
TRINITY_DN446_c0_g1	1
TRINITY_DN124737_c0_g1	5
TRINITY_DN1090_c0_g4	1
TRINITY_DN10198_c0_g5	3
TRINITY_DN395_c2_g1	5
TRINITY_DN8390_c0_g3	3
TRINITY_DN11415_c0_g1	5
TRINITY_DN2618_c2_g2	3
TRINITY_DN4992_c0_g1	1
TRINITY_DN14466_c0_g1	1
TRINITY_DN4850_c0_g1	1
TRINITY_DN7165_c0_g1	1
TRINITY_DN6616_c0_g1	1
TRINITY_DN33064_c0_g1	6
TRINITY_DN19169_c0_g1	5
TRINITY_DN74338_c0_g1	6
TRINITY_DN8494_c0_g1	5
TRINITY_DN71256_c0_g1	2
TRINITY_DN9522_c0_g1	3
TRINITY_DN62169_c0_g1	4
TRINITY_DN7349_c0_g1	2
TRINITY_DN4372_c0_g2	1
TRINITY_DN4036_c0_g3	5
TRINITY_DN37011_c0_g1	1
TRINITY_DN3186_c0_g1	1
TRINITY_DN4401_c0_g1	2
TRINITY_DN3391_c0_g1	1
TRINITY_DN126056_c0_g1	6
TRINITY_DN14685_c0_g2	3
TRINITY_DN16487_c0_g1	3
TRINITY_DN3583_c0_g1	6
TRINITY_DN4064_c0_g2	1
TRINITY_DN13355_c0_g1	5
TRINITY_DN10047_c0_g1	3
TRINITY_DN1570_c0_g1	2
TRINITY_DN41330_c0_g1	1
TRINITY_DN53098_c0_g1	3
TRINITY_DN63346_c0_g1	6
TRINITY_DN111993_c0_g1	6
TRINITY_DN7730_c0_g1	5
TRINITY_DN4156_c0_g1	1
TRINITY_DN12135_c0_g2	3
TRINITY_DN8827_c0_g1	1
TRINITY_DN5958_c0_g1	1
TRINITY_DN1938_c0_g1	1
TRINITY_DN3223_c1_g1	5
TRINITY_DN31022_c0_g1	2
TRINITY_DN89940_c0_g1	1
TRINITY_DN4017_c3_g1	5
TRINITY_DN32944_c0_g1	2
TRINITY_DN14802_c0_g1	6
TRINITY_DN38746_c0_g1	6
TRINITY_DN35520_c0_g1	5
TRINITY_DN62881_c0_g1	3
TRINITY_DN27796_c0_g1	6
TRINITY_DN91526_c0_g1	1
TRINITY_DN5250_c0_g1	2
TRINITY_DN26609_c0_g1	6
TRINITY_DN10164_c0_g1	1
TRINITY_DN33835_c0_g1	2
TRINITY_DN9930_c13_g1	5
TRINITY_DN2036_c0_g1	1
TRINITY_DN1803_c8_g1	2
TRINITY_DN4805_c0_g1	1
TRINITY_DN11195_c0_g1	2
TRINITY_DN1233_c0_g1	5
TRINITY_DN125246_c0_g1	4
TRINITY_DN20418_c0_g1	3
TRINITY_DN26625_c0_g1	3
TRINITY_DN9961_c0_g1	2
TRINITY_DN9041_c0_g1	1
TRINITY_DN8865_c0_g1	2
TRINITY_DN3834_c1_g1	6
TRINITY_DN84160_c0_g1	3
TRINITY_DN10494_c4_g1	2
TRINITY_DN97486_c0_g1	6
TRINITY_DN2108_c1_g1	2
TRINITY_DN299_c1_g1	5
TRINITY_DN15808_c0_g1	6
TRINITY_DN15222_c0_g1	5
TRINITY_DN8401_c0_g1	1
TRINITY_DN86004_c0_g1	2
TRINITY_DN31040_c0_g1	5
TRINITY_DN1290_c0_g1	1
TRINITY_DN85142_c0_g1	3
TRINITY_DN16917_c0_g1	5
TRINITY_DN18413_c0_g1	1
TRINITY_DN1474_c0_g1	3
TRINITY_DN3473_c15_g1	5
TRINITY_DN25813_c0_g1	2
TRINITY_DN72041_c0_g1	6
TRINITY_DN2471_c0_g2	6
TRINITY_DN99998_c0_g1	2
TRINITY_DN2437_c2_g1	2
TRINITY_DN14934_c1_g1	6
TRINITY_DN1647_c0_g1	2
TRINITY_DN99441_c0_g1	5
TRINITY_DN72913_c0_g1	1
TRINITY_DN3022_c1_g2	2
TRINITY_DN7789_c0_g1	1
TRINITY_DN39534_c0_g1	6
TRINITY_DN31832_c0_g1	1
[truncated: 1,910 more rows]
