# Supplementary material for: Characterization of Frond and Flower Development and Identification of FT and FD Genes From Duckweed Lemna aequinoctialis Nd
Source: Front Plant Sci. 2021 Oct 11;12:697206. doi: 10.3389/fpls.2021.697206 (PMC8542802; doi:10.3389/fpls.2021.697206)
Supplement: Supplementary Table 4 — Gene ontology enrichment. [file Table_4.XLSX]

## Sheet: TableS4_0817_R2v01
Supplementary Table 4. Gene ontology enrichment.
GO.ID	Term	Annotated	Significant	Expected	FisherTest	GeneList
Cluster 1
GO:0015979	photosynthesis	204	46	9.39	9.4e-20	TRINITY_DN8235_c1_g2, TRINITY_DN8899_c0_g1, TRINITY_DN11853_c0_g1, TRINITY_DN609_c1_g1, TRINITY_DN3950_c0_g1, TRINITY_DN1016_c0_g1, TRINITY_DN27163_c0_g1, TRINITY_DN1870_c0_g1, TRINITY_DN8235_c1_g1, TRINITY_DN8058_c0_g1, TRINITY_DN4782_c0_g1, TRINITY_DN23668_c0_g1, TRINITY_DN1667_c0_g1, TRINITY_DN1020_c0_g1, TRINITY_DN4247_c0_g1, TRINITY_DN10_c0_g1, TRINITY_DN2512_c0_g1, TRINITY_DN1923_c0_g1, TRI…
GO:0006091	generation of precursor metabolites and energy	290	42	13.34	3.4e-11	TRINITY_DN8235_c1_g2, TRINITY_DN8899_c0_g1, TRINITY_DN11853_c0_g1, TRINITY_DN7108_c0_g1, TRINITY_DN609_c1_g1, TRINITY_DN395_c0_g1, TRINITY_DN1939_c0_g1, TRINITY_DN1016_c0_g1, TRINITY_DN2196_c1_g1, TRINITY_DN1870_c0_g1, TRINITY_DN766_c0_g1, TRINITY_DN3238_c0_g1, TRINITY_DN982_c0_g1, TRINITY_DN8235_c1_g1, TRINITY_DN8058_c0_g1, TRINITY_DN110451_c0_g1, TRINITY_DN1667_c0_g1, TRINITY_DN1020_c0_g1, TRIN…
GO:0019684	photosynthesis, light reaction	105	24	4.83	4.8e-11	TRINITY_DN8235_c1_g2, TRINITY_DN1016_c0_g1, TRINITY_DN1870_c0_g1, TRINITY_DN8235_c1_g1, TRINITY_DN8058_c0_g1, TRINITY_DN1667_c0_g1, TRINITY_DN1020_c0_g1, TRINITY_DN9118_c0_g1, TRINITY_DN2874_c0_g1, TRINITY_DN3027_c0_g1, TRINITY_DN30751_c0_g1, TRINITY_DN4812_c0_g1, TRINITY_DN31832_c0_g1, TRINITY_DN882_c0_g1, TRINITY_DN4692_c0_g1, TRINITY_DN519_c0_g1, TRINITY_DN844_c0_g1, TRINITY_DN8462_c0_g1, TRIN…
GO:0009657	plastid organization	240	34	11.04	4.7e-09	TRINITY_DN5181_c1_g1, TRINITY_DN1016_c0_g1, TRINITY_DN2196_c1_g1, TRINITY_DN2034_c0_g1, TRINITY_DN3103_c0_g1, TRINITY_DN377_c5_g1, TRINITY_DN25410_c0_g1, TRINITY_DN1018_c0_g1, TRINITY_DN1020_c0_g1, TRINITY_DN848_c0_g1, TRINITY_DN4247_c0_g1, TRINITY_DN5402_c0_g1, TRINITY_DN11448_c0_g1, TRINITY_DN459_c0_g1, TRINITY_DN110752_c0_g1, TRINITY_DN3698_c0_g1, TRINITY_DN6718_c0_g1, TRINITY_DN3027_c0_g1, TR…
GO:0016108	tetraterpenoid metabolic process	44	14	2.02	5.3e-09	TRINITY_DN2196_c1_g1, TRINITY_DN6527_c0_g1, TRINITY_DN10021_c0_g1, TRINITY_DN8291_c0_g1, TRINITY_DN81620_c0_g1, TRINITY_DN6900_c0_g5, TRINITY_DN2026_c0_g1, TRINITY_DN12536_c2_g2, TRINITY_DN4812_c0_g1, TRINITY_DN7811_c0_g1, TRINITY_DN2576_c0_g1, TRINITY_DN4171_c0_g1, TRINITY_DN11029_c1_g1, TRINITY_DN9949_c0_g1
GO:0016116	carotenoid metabolic process	44	14	2.02	5.3e-09	TRINITY_DN2196_c1_g1, TRINITY_DN6527_c0_g1, TRINITY_DN10021_c0_g1, TRINITY_DN8291_c0_g1, TRINITY_DN81620_c0_g1, TRINITY_DN6900_c0_g5, TRINITY_DN2026_c0_g1, TRINITY_DN12536_c2_g2, TRINITY_DN4812_c0_g1, TRINITY_DN7811_c0_g1, TRINITY_DN2576_c0_g1, TRINITY_DN4171_c0_g1, TRINITY_DN11029_c1_g1, TRINITY_DN9949_c0_g1
GO:0009605	response to external stimulus	1374	109	63.23	7e-09	TRINITY_DN1991_c0_g3, TRINITY_DN16543_c0_g3, TRINITY_DN9603_c0_g1, TRINITY_DN25708_c0_g1, TRINITY_DN14864_c0_g1, TRINITY_DN135337_c0_g1, TRINITY_DN10622_c0_g1, TRINITY_DN110166_c0_g1, TRINITY_DN11853_c0_g1, TRINITY_DN13194_c0_g1, TRINITY_DN97240_c0_g1, TRINITY_DN3588_c3_g1, TRINITY_DN14214_c0_g2, TRINITY_DN16543_c0_g1, TRINITY_DN22375_c0_g1, TRINITY_DN17377_c0_g1, TRINITY_DN5181_c1_g1, TRINITY_DN…
GO:0036377	arbuscular mycorrhizal association	47	14	2.16	1.4e-08	TRINITY_DN16543_c0_g3, TRINITY_DN25708_c0_g1, TRINITY_DN14864_c0_g1, TRINITY_DN97240_c0_g1, TRINITY_DN16543_c0_g1, TRINITY_DN34322_c0_g1, TRINITY_DN35456_c0_g1, TRINITY_DN73024_c0_g1, TRINITY_DN22205_c0_g1, TRINITY_DN76029_c0_g1, TRINITY_DN830_c0_g2, TRINITY_DN36780_c0_g1, TRINITY_DN35938_c0_g1, TRINITY_DN76284_c0_g1
GO:0006721	terpenoid metabolic process	192	29	8.83	1.5e-08	TRINITY_DN116148_c0_g1, TRINITY_DN2196_c1_g1, TRINITY_DN441_c0_g1, TRINITY_DN107344_c0_g1, TRINITY_DN6527_c0_g1, TRINITY_DN10021_c0_g1, TRINITY_DN8291_c0_g1, TRINITY_DN81620_c0_g1, TRINITY_DN6900_c0_g5, TRINITY_DN2026_c0_g1, TRINITY_DN4438_c0_g1, TRINITY_DN915_c0_g1, TRINITY_DN12536_c2_g2, TRINITY_DN4812_c0_g1, TRINITY_DN40250_c0_g1, TRINITY_DN9804_c0_g1, TRINITY_DN28941_c0_g1, TRINITY_DN7811_c0_…
GO:0006720	isoprenoid metabolic process	217	31	9.99	1.9e-08	TRINITY_DN116148_c0_g1, TRINITY_DN2196_c1_g1, TRINITY_DN441_c0_g1, TRINITY_DN107344_c0_g1, TRINITY_DN12864_c0_g1, TRINITY_DN6527_c0_g1, TRINITY_DN10021_c0_g1, TRINITY_DN12638_c0_g1, TRINITY_DN8291_c0_g1, TRINITY_DN81620_c0_g1, TRINITY_DN6900_c0_g5, TRINITY_DN2026_c0_g1, TRINITY_DN4438_c0_g1, TRINITY_DN915_c0_g1, TRINITY_DN12536_c2_g2, TRINITY_DN4812_c0_g1, TRINITY_DN40250_c0_g1, TRINITY_DN9804_c0…
GO:0009610	response to symbiotic fungus	51	14	2.35	4.4e-08	TRINITY_DN16543_c0_g3, TRINITY_DN25708_c0_g1, TRINITY_DN14864_c0_g1, TRINITY_DN97240_c0_g1, TRINITY_DN16543_c0_g1, TRINITY_DN34322_c0_g1, TRINITY_DN35456_c0_g1, TRINITY_DN73024_c0_g1, TRINITY_DN22205_c0_g1, TRINITY_DN76029_c0_g1, TRINITY_DN830_c0_g2, TRINITY_DN36780_c0_g1, TRINITY_DN35938_c0_g1, TRINITY_DN76284_c0_g1
GO:0055114	oxidation-reduction process	250	33	11.5	4.6e-08	TRINITY_DN8235_c1_g2, TRINITY_DN8899_c0_g1, TRINITY_DN11853_c0_g1, TRINITY_DN395_c0_g1, TRINITY_DN1939_c0_g1, TRINITY_DN1016_c0_g1, TRINITY_DN19271_c0_g1, TRINITY_DN2196_c1_g1, TRINITY_DN766_c0_g1, TRINITY_DN3238_c0_g1, TRINITY_DN982_c0_g1, TRINITY_DN8235_c1_g1, TRINITY_DN912_c0_g1, TRINITY_DN8058_c0_g1, TRINITY_DN110451_c0_g1, TRINITY_DN6744_c0_g1, TRINITY_DN982_c0_g2, TRINITY_DN13922_c0_g1, TRI…
GO:0010207	photosystem II assembly	19	9	0.87	5.3e-08	TRINITY_DN1870_c0_g1, TRINITY_DN1020_c0_g1, TRINITY_DN9118_c0_g1, TRINITY_DN2874_c0_g1, TRINITY_DN3027_c0_g1, TRINITY_DN882_c0_g1, TRINITY_DN4692_c0_g1, TRINITY_DN424_c1_g1, TRINITY_DN1593_c0_g1
GO:0009608	response to symbiont	53	14	2.44	7.5e-08	TRINITY_DN16543_c0_g3, TRINITY_DN25708_c0_g1, TRINITY_DN14864_c0_g1, TRINITY_DN97240_c0_g1, TRINITY_DN16543_c0_g1, TRINITY_DN34322_c0_g1, TRINITY_DN35456_c0_g1, TRINITY_DN73024_c0_g1, TRINITY_DN22205_c0_g1, TRINITY_DN76029_c0_g1, TRINITY_DN830_c0_g2, TRINITY_DN36780_c0_g1, TRINITY_DN35938_c0_g1, TRINITY_DN76284_c0_g1
GO:0015977	carbon fixation	27	10	1.24	1.6e-07	TRINITY_DN8899_c0_g1, TRINITY_DN11853_c0_g1, TRINITY_DN609_c1_g1, TRINITY_DN23668_c0_g1, TRINITY_DN10_c0_g1, TRINITY_DN2512_c0_g1, TRINITY_DN4793_c0_g1, TRINITY_DN318_c0_g1, TRINITY_DN4616_c0_g2, TRINITY_DN306_c0_g2
GO:0042440	pigment metabolic process	169	25	7.78	2.2e-07	TRINITY_DN3950_c0_g1, TRINITY_DN2196_c1_g1, TRINITY_DN107344_c0_g1, TRINITY_DN8291_c0_g1, TRINITY_DN5562_c0_g1, TRINITY_DN6900_c0_g5, TRINITY_DN2455_c0_g1, TRINITY_DN26511_c0_g1, TRINITY_DN2026_c0_g1, TRINITY_DN915_c0_g1, TRINITY_DN194_c0_g2, TRINITY_DN7197_c1_g1, TRINITY_DN5126_c0_g1, TRINITY_DN12536_c2_g2, TRINITY_DN4812_c0_g1, TRINITY_DN5958_c0_g1, TRINITY_DN2455_c0_g2, TRINITY_DN1935_c0_g2, T…
GO:0009609	response to symbiotic bacterium	28	10	1.29	2.5e-07	TRINITY_DN16543_c0_g3, TRINITY_DN25708_c0_g1, TRINITY_DN14864_c0_g1, TRINITY_DN97240_c0_g1, TRINITY_DN16543_c0_g1, TRINITY_DN35456_c0_g1, TRINITY_DN76029_c0_g1, TRINITY_DN830_c0_g2, TRINITY_DN35938_c0_g1, TRINITY_DN76284_c0_g1
GO:0055085	transmembrane transport	356	39	16.38	4.4e-07	TRINITY_DN9603_c0_g1, TRINITY_DN135337_c0_g1, TRINITY_DN2572_c0_g1, TRINITY_DN10622_c0_g1, TRINITY_DN10452_c0_g1, TRINITY_DN13194_c0_g1, TRINITY_DN3588_c3_g1, TRINITY_DN4408_c0_g1, TRINITY_DN17377_c0_g1, TRINITY_DN5181_c1_g1, TRINITY_DN6609_c0_g1, TRINITY_DN10817_c0_g1, TRINITY_DN1009_c0_g1, TRINITY_DN10617_c0_g1, TRINITY_DN1362_c0_g1, TRINITY_DN848_c0_g1, TRINITY_DN4425_c0_g1, TRINITY_DN22733_c0…
GO:0009804	coumarin metabolic process	9	6	0.41	6.9e-07	TRINITY_DN9603_c0_g1, TRINITY_DN13194_c0_g1, TRINITY_DN3588_c3_g1, TRINITY_DN10817_c0_g1, TRINITY_DN10617_c0_g1, TRINITY_DN5921_c0_g1
GO:0044281	small molecule metabolic process	1627	116	74.87	7.3e-07	TRINITY_DN9603_c0_g1, TRINITY_DN2642_c0_g1, TRINITY_DN5690_c2_g1, TRINITY_DN4036_c0_g2, TRINITY_DN8899_c0_g1, TRINITY_DN24353_c0_g1, TRINITY_DN11853_c0_g1, TRINITY_DN13194_c0_g1, TRINITY_DN4656_c0_g1, TRINITY_DN3588_c3_g1, TRINITY_DN116148_c0_g1, TRINITY_DN7108_c0_g1, TRINITY_DN609_c1_g1, TRINITY_DN16549_c0_g1, TRINITY_DN6609_c0_g1, TRINITY_DN1886_c1_g1, TRINITY_DN19271_c0_g1, TRINITY_DN1320_c0_g…
GO:0051186	cofactor metabolic process	542	51	24.94	9.1e-07	TRINITY_DN4036_c0_g2, TRINITY_DN7108_c0_g1, TRINITY_DN609_c1_g1, TRINITY_DN3950_c0_g1, TRINITY_DN9624_c0_g1, TRINITY_DN107344_c0_g1, TRINITY_DN2638_c0_g1, TRINITY_DN377_c5_g1, TRINITY_DN6527_c0_g1, TRINITY_DN474_c0_g1, TRINITY_DN110451_c0_g1, TRINITY_DN12638_c0_g1, TRINITY_DN6080_c0_g1, TRINITY_DN1982_c0_g2, TRINITY_DN5562_c0_g1, TRINITY_DN973_c0_g1, TRINITY_DN1375_c0_g1, TRINITY_DN115130_c0_g1, …
GO:0009853	photorespiration	39	11	1.79	9.3e-07	TRINITY_DN5690_c2_g1, TRINITY_DN3807_c0_g1, TRINITY_DN5604_c0_g1, TRINITY_DN474_c0_g1, TRINITY_DN10_c0_g1, TRINITY_DN6342_c0_g1, TRINITY_DN5929_c0_g1, TRINITY_DN4980_c0_g1, TRINITY_DN1144_c1_g1, TRINITY_DN6589_c0_g1, TRINITY_DN306_c0_g2
GO:0046148	pigment biosynthetic process	136	21	6.26	1e-06	TRINITY_DN3950_c0_g1, TRINITY_DN2196_c1_g1, TRINITY_DN107344_c0_g1, TRINITY_DN8291_c0_g1, TRINITY_DN6900_c0_g5, TRINITY_DN2455_c0_g1, TRINITY_DN2026_c0_g1, TRINITY_DN915_c0_g1, TRINITY_DN7197_c1_g1, TRINITY_DN5126_c0_g1, TRINITY_DN12536_c2_g2, TRINITY_DN4812_c0_g1, TRINITY_DN5958_c0_g1, TRINITY_DN2455_c0_g2, TRINITY_DN1935_c0_g2, TRINITY_DN2576_c0_g1, TRINITY_DN3799_c0_g1, TRINITY_DN3502_c0_g1, T…
GO:0005978	glycogen biosynthetic process	10	6	0.46	1.7e-06	TRINITY_DN395_c0_g1, TRINITY_DN1939_c0_g1, TRINITY_DN3238_c0_g1, TRINITY_DN982_c0_g1, TRINITY_DN982_c0_g2, TRINITY_DN9765_c0_g1
GO:0009767	photosynthetic electron transport chain	42	11	1.93	2.1e-06	TRINITY_DN8235_c1_g2, TRINITY_DN1016_c0_g1, TRINITY_DN8235_c1_g1, TRINITY_DN8058_c0_g1, TRINITY_DN30751_c0_g1, TRINITY_DN4812_c0_g1, TRINITY_DN8462_c0_g1, TRINITY_DN1263_c0_g1, TRINITY_DN3863_c0_g1, TRINITY_DN7861_c0_g1, TRINITY_DN6007_c0_g1
GO:0050896	response to stimulus	4701	271	216.32	2.6e-06	TRINITY_DN1991_c0_g3, TRINITY_DN16543_c0_g3, TRINITY_DN9603_c0_g1, TRINITY_DN2263_c0_g1, TRINITY_DN25708_c0_g1, TRINITY_DN8057_c0_g1, TRINITY_DN14864_c0_g1, TRINITY_DN135337_c0_g1, TRINITY_DN5690_c2_g1, TRINITY_DN10622_c0_g1, TRINITY_DN110166_c0_g1, TRINITY_DN11853_c0_g1, TRINITY_DN13194_c0_g1, TRINITY_DN97240_c0_g1, TRINITY_DN8006_c0_g1, TRINITY_DN193_c0_g1, TRINITY_DN3588_c3_g1, TRINITY_DN7108_…
GO:0009658	chloroplast organization	194	25	8.93	3.1e-06	TRINITY_DN5181_c1_g1, TRINITY_DN1016_c0_g1, TRINITY_DN2034_c0_g1, TRINITY_DN3103_c0_g1, TRINITY_DN25410_c0_g1, TRINITY_DN1018_c0_g1, TRINITY_DN848_c0_g1, TRINITY_DN4247_c0_g1, TRINITY_DN11448_c0_g1, TRINITY_DN459_c0_g1, TRINITY_DN110752_c0_g1, TRINITY_DN6718_c0_g1, TRINITY_DN3027_c0_g1, TRINITY_DN4812_c0_g1, TRINITY_DN5947_c0_g1, TRINITY_DN1144_c1_g1, TRINITY_DN3415_c0_g1, TRINITY_DN10125_c0_g1, …
GO:0016122	xanthophyll metabolic process	16	7	0.74	3.4e-06	TRINITY_DN6527_c0_g1, TRINITY_DN10021_c0_g1, TRINITY_DN81620_c0_g1, TRINITY_DN2026_c0_g1, TRINITY_DN7811_c0_g1, TRINITY_DN11029_c1_g1, TRINITY_DN9949_c0_g1
GO:0006810	transport	1806	123	83.1	3.4e-06	TRINITY_DN8235_c1_g2, TRINITY_DN9603_c0_g1, TRINITY_DN8057_c0_g1, TRINITY_DN135337_c0_g1, TRINITY_DN2572_c0_g1, TRINITY_DN10622_c0_g1, TRINITY_DN10452_c0_g1, TRINITY_DN6602_c0_g1, TRINITY_DN13194_c0_g1, TRINITY_DN8006_c0_g1, TRINITY_DN193_c0_g1, TRINITY_DN3588_c3_g1, TRINITY_DN4408_c0_g1, TRINITY_DN7864_c0_g2, TRINITY_DN17377_c0_g1, TRINITY_DN5181_c1_g1, TRINITY_DN6609_c0_g1, TRINITY_DN1320_c0_g1…
GO:0051234	establishment of localization	1843	125	84.81	3.4e-06	TRINITY_DN8235_c1_g2, TRINITY_DN9603_c0_g1, TRINITY_DN8057_c0_g1, TRINITY_DN135337_c0_g1, TRINITY_DN2572_c0_g1, TRINITY_DN10622_c0_g1, TRINITY_DN10452_c0_g1, TRINITY_DN6602_c0_g1, TRINITY_DN13194_c0_g1, TRINITY_DN8006_c0_g1, TRINITY_DN193_c0_g1, TRINITY_DN3588_c3_g1, TRINITY_DN4408_c0_g1, TRINITY_DN7864_c0_g2, TRINITY_DN17377_c0_g1, TRINITY_DN5181_c1_g1, TRINITY_DN6609_c0_g1, TRINITY_DN1320_c0_g1…
GO:0019253	reductive pentose-phosphate cycle	22	8	1.01	3.5e-06	TRINITY_DN609_c1_g1, TRINITY_DN23668_c0_g1, TRINITY_DN10_c0_g1, TRINITY_DN2512_c0_g1, TRINITY_DN4793_c0_g1, TRINITY_DN318_c0_g1, TRINITY_DN4616_c0_g2, TRINITY_DN306_c0_g2
GO:0019685	photosynthesis, dark reaction	22	8	1.01	3.5e-06	TRINITY_DN609_c1_g1, TRINITY_DN23668_c0_g1, TRINITY_DN10_c0_g1, TRINITY_DN2512_c0_g1, TRINITY_DN4793_c0_g1, TRINITY_DN318_c0_g1, TRINITY_DN4616_c0_g2, TRINITY_DN306_c0_g2
GO:0019252	starch biosynthetic process	37	10	1.7	4.5e-06	TRINITY_DN4146_c0_g1, TRINITY_DN395_c0_g1, TRINITY_DN1939_c0_g1, TRINITY_DN3165_c0_g1, TRINITY_DN3238_c0_g1, TRINITY_DN982_c0_g1, TRINITY_DN6033_c0_g1, TRINITY_DN982_c0_g2, TRINITY_DN9765_c0_g1, TRINITY_DN6336_c1_g1
GO:0008299	isoprenoid biosynthetic process	199	25	9.16	4.9e-06	TRINITY_DN116148_c0_g1, TRINITY_DN2196_c1_g1, TRINITY_DN441_c0_g1, TRINITY_DN107344_c0_g1, TRINITY_DN12864_c0_g1, TRINITY_DN12638_c0_g1, TRINITY_DN8291_c0_g1, TRINITY_DN6900_c0_g5, TRINITY_DN2026_c0_g1, TRINITY_DN4438_c0_g1, TRINITY_DN915_c0_g1, TRINITY_DN12536_c2_g2, TRINITY_DN4812_c0_g1, TRINITY_DN40250_c0_g1, TRINITY_DN9804_c0_g1, TRINITY_DN28941_c0_g1, TRINITY_DN2576_c0_g1, TRINITY_DN8212_c1_…
GO:0016114	terpenoid biosynthetic process	175	23	8.05	5.4e-06	TRINITY_DN116148_c0_g1, TRINITY_DN2196_c1_g1, TRINITY_DN441_c0_g1, TRINITY_DN107344_c0_g1, TRINITY_DN8291_c0_g1, TRINITY_DN6900_c0_g5, TRINITY_DN2026_c0_g1, TRINITY_DN4438_c0_g1, TRINITY_DN915_c0_g1, TRINITY_DN12536_c2_g2, TRINITY_DN4812_c0_g1, TRINITY_DN40250_c0_g1, TRINITY_DN9804_c0_g1, TRINITY_DN28941_c0_g1, TRINITY_DN2576_c0_g1, TRINITY_DN8212_c1_g1, TRINITY_DN2391_c0_g1, TRINITY_DN3799_c0_g1…
GO:0006778	porphyrin-containing compound metabolic process	84	15	3.87	5.8e-06	TRINITY_DN3950_c0_g1, TRINITY_DN107344_c0_g1, TRINITY_DN6527_c0_g1, TRINITY_DN5562_c0_g1, TRINITY_DN2455_c0_g1, TRINITY_DN26511_c0_g1, TRINITY_DN915_c0_g1, TRINITY_DN7197_c1_g1, TRINITY_DN5126_c0_g1, TRINITY_DN4812_c0_g1, TRINITY_DN5958_c0_g1, TRINITY_DN2455_c0_g2, TRINITY_DN3799_c0_g1, TRINITY_DN3502_c0_g1, TRINITY_DN5584_c0_g1
GO:0015994	chlorophyll metabolic process	74	14	3.41	5.8e-06	TRINITY_DN3950_c0_g1, TRINITY_DN107344_c0_g1, TRINITY_DN6527_c0_g1, TRINITY_DN5562_c0_g1, TRINITY_DN2455_c0_g1, TRINITY_DN26511_c0_g1, TRINITY_DN915_c0_g1, TRINITY_DN7197_c1_g1, TRINITY_DN5126_c0_g1, TRINITY_DN4812_c0_g1, TRINITY_DN5958_c0_g1, TRINITY_DN2455_c0_g2, TRINITY_DN3799_c0_g1, TRINITY_DN3502_c0_g1
GO:0033013	tetrapyrrole metabolic process	85	15	3.91	6.7e-06	TRINITY_DN3950_c0_g1, TRINITY_DN107344_c0_g1, TRINITY_DN6527_c0_g1, TRINITY_DN5562_c0_g1, TRINITY_DN2455_c0_g1, TRINITY_DN26511_c0_g1, TRINITY_DN915_c0_g1, TRINITY_DN7197_c1_g1, TRINITY_DN5126_c0_g1, TRINITY_DN4812_c0_g1, TRINITY_DN5958_c0_g1, TRINITY_DN2455_c0_g2, TRINITY_DN3799_c0_g1, TRINITY_DN3502_c0_g1, TRINITY_DN5584_c0_g1
GO:0005977	glycogen metabolic process	12	6	0.55	6.8e-06	TRINITY_DN395_c0_g1, TRINITY_DN1939_c0_g1, TRINITY_DN3238_c0_g1, TRINITY_DN982_c0_g1, TRINITY_DN982_c0_g2, TRINITY_DN9765_c0_g1
GO:0006112	energy reserve metabolic process	12	6	0.55	6.8e-06	TRINITY_DN395_c0_g1, TRINITY_DN1939_c0_g1, TRINITY_DN3238_c0_g1, TRINITY_DN982_c0_g1, TRINITY_DN982_c0_g2, TRINITY_DN9765_c0_g1
GO:0009773	photosynthetic electron transport in photosystem I	12	6	0.55	6.8e-06	TRINITY_DN8058_c0_g1, TRINITY_DN8462_c0_g1, TRINITY_DN1263_c0_g1, TRINITY_DN3863_c0_g1, TRINITY_DN7861_c0_g1, TRINITY_DN6007_c0_g1
GO:0019752	carboxylic acid metabolic process	1062	80	48.87	7e-06	TRINITY_DN9603_c0_g1, TRINITY_DN2642_c0_g1, TRINITY_DN5690_c2_g1, TRINITY_DN4036_c0_g2, TRINITY_DN8899_c0_g1, TRINITY_DN24353_c0_g1, TRINITY_DN11853_c0_g1, TRINITY_DN13194_c0_g1, TRINITY_DN4656_c0_g1, TRINITY_DN3588_c3_g1, TRINITY_DN116148_c0_g1, TRINITY_DN7108_c0_g1, TRINITY_DN609_c1_g1, TRINITY_DN16549_c0_g1, TRINITY_DN6609_c0_g1, TRINITY_DN1886_c1_g1, TRINITY_DN19271_c0_g1, TRINITY_DN441_c0_g1…
GO:0043436	oxoacid metabolic process	1114	83	51.26	7e-06	TRINITY_DN9603_c0_g1, TRINITY_DN2642_c0_g1, TRINITY_DN5690_c2_g1, TRINITY_DN4036_c0_g2, TRINITY_DN8899_c0_g1, TRINITY_DN24353_c0_g1, TRINITY_DN11853_c0_g1, TRINITY_DN13194_c0_g1, TRINITY_DN4656_c0_g1, TRINITY_DN3588_c3_g1, TRINITY_DN116148_c0_g1, TRINITY_DN7108_c0_g1, TRINITY_DN609_c1_g1, TRINITY_DN16549_c0_g1, TRINITY_DN6609_c0_g1, TRINITY_DN1886_c1_g1, TRINITY_DN19271_c0_g1, TRINITY_DN1320_c0_g…
GO:0018298	protein-chromophore linkage	57	12	2.62	8.6e-06	TRINITY_DN110166_c0_g1, TRINITY_DN5181_c1_g1, TRINITY_DN6323_c0_g1, TRINITY_DN6323_c0_g2, TRINITY_DN1667_c0_g1, TRINITY_DN5964_c1_g2, TRINITY_DN6554_c0_g1, TRINITY_DN31832_c0_g1, TRINITY_DN519_c0_g1, TRINITY_DN844_c0_g1, TRINITY_DN852_c0_g1, TRINITY_DN1593_c0_g1
GO:0006082	organic acid metabolic process	1123	83	51.68	9.5e-06	TRINITY_DN9603_c0_g1, TRINITY_DN2642_c0_g1, TRINITY_DN5690_c2_g1, TRINITY_DN4036_c0_g2, TRINITY_DN8899_c0_g1, TRINITY_DN24353_c0_g1, TRINITY_DN11853_c0_g1, TRINITY_DN13194_c0_g1, TRINITY_DN4656_c0_g1, TRINITY_DN3588_c3_g1, TRINITY_DN116148_c0_g1, TRINITY_DN7108_c0_g1, TRINITY_DN609_c1_g1, TRINITY_DN16549_c0_g1, TRINITY_DN6609_c0_g1, TRINITY_DN1886_c1_g1, TRINITY_DN19271_c0_g1, TRINITY_DN1320_c0_g…
GO:0071366	cellular response to indolebutyric acid stimulus	8	5	0.37	1e-05	TRINITY_DN9603_c0_g1, TRINITY_DN13194_c0_g1, TRINITY_DN3588_c3_g1, TRINITY_DN10817_c0_g1, TRINITY_DN10617_c0_g1
GO:0080026	response to indolebutyric acid	8	5	0.37	1e-05	TRINITY_DN9603_c0_g1, TRINITY_DN13194_c0_g1, TRINITY_DN3588_c3_g1, TRINITY_DN10817_c0_g1, TRINITY_DN10617_c0_g1
GO:0010189	vitamin E biosynthetic process	13	6	0.6	1.2e-05	TRINITY_DN1556_c1_g1, TRINITY_DN2535_c0_g1, TRINITY_DN915_c0_g1, TRINITY_DN12899_c0_g1, TRINITY_DN7483_c0_g2, TRINITY_DN6022_c0_g1
GO:0042360	vitamin E metabolic process	13	6	0.6	1.2e-05	TRINITY_DN1556_c1_g1, TRINITY_DN2535_c0_g1, TRINITY_DN915_c0_g1, TRINITY_DN12899_c0_g1, TRINITY_DN7483_c0_g2, TRINITY_DN6022_c0_g1
GO:1990641	response to iron ion starvation	19	7	0.87	1.3e-05	TRINITY_DN9603_c0_g1, TRINITY_DN13194_c0_g1, TRINITY_DN3588_c3_g1, TRINITY_DN426_c0_g1, TRINITY_DN10817_c0_g1, TRINITY_DN10617_c0_g1, TRINITY_DN3240_c0_g1
GO:0044283	small molecule biosynthetic process	808	64	37.18	1.3e-05	TRINITY_DN2642_c0_g1, TRINITY_DN5690_c2_g1, TRINITY_DN116148_c0_g1, TRINITY_DN7108_c0_g1, TRINITY_DN609_c1_g1, TRINITY_DN16549_c0_g1, TRINITY_DN19271_c0_g1, TRINITY_DN107344_c0_g1, TRINITY_DN2045_c1_g1, TRINITY_DN3109_c0_g1, TRINITY_DN912_c0_g1, TRINITY_DN1556_c1_g1, TRINITY_DN110451_c0_g1, TRINITY_DN12638_c0_g1, TRINITY_DN12490_c0_g1, TRINITY_DN40544_c0_g1, TRINITY_DN869_c2_g1, TRINITY_DN3155_c1…
GO:0044255	cellular lipid metabolic process	813	64	37.41	1.6e-05	TRINITY_DN4036_c0_g2, TRINITY_DN8006_c0_g1, TRINITY_DN116148_c0_g1, TRINITY_DN16549_c0_g1, TRINITY_DN426_c0_g1, TRINITY_DN19271_c0_g1, TRINITY_DN2196_c1_g1, TRINITY_DN441_c0_g1, TRINITY_DN107344_c0_g1, TRINITY_DN2045_c1_g1, TRINITY_DN2212_c0_g1, TRINITY_DN8103_c0_g2, TRINITY_DN12864_c0_g1, TRINITY_DN6527_c0_g1, TRINITY_DN10021_c0_g1, TRINITY_DN12638_c0_g1, TRINITY_DN40544_c0_g1, TRINITY_DN6744_c0…
GO:0016109	tetraterpenoid biosynthetic process	34	9	1.56	1.6e-05	TRINITY_DN2196_c1_g1, TRINITY_DN8291_c0_g1, TRINITY_DN6900_c0_g5, TRINITY_DN2026_c0_g1, TRINITY_DN12536_c2_g2, TRINITY_DN4812_c0_g1, TRINITY_DN2576_c0_g1, TRINITY_DN4171_c0_g1, TRINITY_DN11029_c1_g1
GO:0016117	carotenoid biosynthetic process	34	9	1.56	1.6e-05	TRINITY_DN2196_c1_g1, TRINITY_DN8291_c0_g1, TRINITY_DN6900_c0_g5, TRINITY_DN2026_c0_g1, TRINITY_DN12536_c2_g2, TRINITY_DN4812_c0_g1, TRINITY_DN2576_c0_g1, TRINITY_DN4171_c0_g1, TRINITY_DN11029_c1_g1
GO:0006779	porphyrin-containing compound biosynthetic process	61	12	2.81	1.8e-05	TRINITY_DN3950_c0_g1, TRINITY_DN107344_c0_g1, TRINITY_DN2455_c0_g1, TRINITY_DN915_c0_g1, TRINITY_DN7197_c1_g1, TRINITY_DN5126_c0_g1, TRINITY_DN4812_c0_g1, TRINITY_DN5958_c0_g1, TRINITY_DN2455_c0_g2, TRINITY_DN3799_c0_g1, TRINITY_DN3502_c0_g1, TRINITY_DN5584_c0_g1
GO:0009765	photosynthesis, light harvesting	27	8	1.24	2e-05	TRINITY_DN1016_c0_g1, TRINITY_DN1667_c0_g1, TRINITY_DN9118_c0_g1, TRINITY_DN31832_c0_g1, TRINITY_DN882_c0_g1, TRINITY_DN519_c0_g1, TRINITY_DN844_c0_g1, TRINITY_DN1593_c0_g1
GO:0042362	fat-soluble vitamin biosynthetic process	14	6	0.64	2e-05	TRINITY_DN1556_c1_g1, TRINITY_DN2535_c0_g1, TRINITY_DN915_c0_g1, TRINITY_DN12899_c0_g1, TRINITY_DN7483_c0_g2, TRINITY_DN6022_c0_g1
GO:0033014	tetrapyrrole biosynthetic process	62	12	2.85	2.1e-05	TRINITY_DN3950_c0_g1, TRINITY_DN107344_c0_g1, TRINITY_DN2455_c0_g1, TRINITY_DN915_c0_g1, TRINITY_DN7197_c1_g1, TRINITY_DN5126_c0_g1, TRINITY_DN4812_c0_g1, TRINITY_DN5958_c0_g1, TRINITY_DN2455_c0_g2, TRINITY_DN3799_c0_g1, TRINITY_DN3502_c0_g1, TRINITY_DN5584_c0_g1
GO:0018901	2,4-dichlorophenoxyacetic acid metabolic process	9	5	0.41	2.2e-05	TRINITY_DN9603_c0_g1, TRINITY_DN13194_c0_g1, TRINITY_DN3588_c3_g1, TRINITY_DN10817_c0_g1, TRINITY_DN10617_c0_g1
GO:0015995	chlorophyll biosynthetic process	53	11	2.44	2.3e-05	TRINITY_DN3950_c0_g1, TRINITY_DN107344_c0_g1, TRINITY_DN2455_c0_g1, TRINITY_DN915_c0_g1, TRINITY_DN7197_c1_g1, TRINITY_DN5126_c0_g1, TRINITY_DN4812_c0_g1, TRINITY_DN5958_c0_g1, TRINITY_DN2455_c0_g2, TRINITY_DN3799_c0_g1, TRINITY_DN3502_c0_g1
GO:0005982	starch metabolic process	63	12	2.9	2.5e-05	TRINITY_DN4146_c0_g1, TRINITY_DN395_c0_g1, TRINITY_DN1939_c0_g1, TRINITY_DN3165_c0_g1, TRINITY_DN3238_c0_g1, TRINITY_DN982_c0_g1, TRINITY_DN6033_c0_g1, TRINITY_DN982_c0_g2, TRINITY_DN4547_c0_g1, TRINITY_DN9765_c0_g1, TRINITY_DN629_c5_g1, TRINITY_DN6336_c1_g1
GO:0043207	response to external biotic stimulus	948	71	43.62	2.9e-05	TRINITY_DN16543_c0_g3, TRINITY_DN25708_c0_g1, TRINITY_DN14864_c0_g1, TRINITY_DN135337_c0_g1, TRINITY_DN10622_c0_g1, TRINITY_DN97240_c0_g1, TRINITY_DN14214_c0_g2, TRINITY_DN16543_c0_g1, TRINITY_DN22375_c0_g1, TRINITY_DN17377_c0_g1, TRINITY_DN23271_c0_g1, TRINITY_DN34322_c0_g1, TRINITY_DN6609_c0_g1, TRINITY_DN5639_c1_g1, TRINITY_DN441_c0_g1, TRINITY_DN97185_c0_g1, TRINITY_DN35456_c0_g1, TRINITY_DN9…
GO:0051707	response to other organism	948	71	43.62	2.9e-05	TRINITY_DN16543_c0_g3, TRINITY_DN25708_c0_g1, TRINITY_DN14864_c0_g1, TRINITY_DN135337_c0_g1, TRINITY_DN10622_c0_g1, TRINITY_DN97240_c0_g1, TRINITY_DN14214_c0_g2, TRINITY_DN16543_c0_g1, TRINITY_DN22375_c0_g1, TRINITY_DN17377_c0_g1, TRINITY_DN23271_c0_g1, TRINITY_DN34322_c0_g1, TRINITY_DN6609_c0_g1, TRINITY_DN5639_c1_g1, TRINITY_DN441_c0_g1, TRINITY_DN97185_c0_g1, TRINITY_DN35456_c0_g1, TRINITY_DN9…
GO:0006775	fat-soluble vitamin metabolic process	15	6	0.69	3.2e-05	TRINITY_DN1556_c1_g1, TRINITY_DN2535_c0_g1, TRINITY_DN915_c0_g1, TRINITY_DN12899_c0_g1, TRINITY_DN7483_c0_g2, TRINITY_DN6022_c0_g1
GO:0018904	ether metabolic process	15	6	0.69	3.2e-05	TRINITY_DN9603_c0_g1, TRINITY_DN13194_c0_g1, TRINITY_DN3588_c3_g1, TRINITY_DN10817_c0_g1, TRINITY_DN10617_c0_g1, TRINITY_DN2795_c0_g1
GO:0051179	localization	1999	128	91.99	4.3e-05	TRINITY_DN8235_c1_g2, TRINITY_DN9603_c0_g1, TRINITY_DN2263_c0_g1, TRINITY_DN8057_c0_g1, TRINITY_DN135337_c0_g1, TRINITY_DN2572_c0_g1, TRINITY_DN10622_c0_g1, TRINITY_DN10452_c0_g1, TRINITY_DN6602_c0_g1, TRINITY_DN13194_c0_g1, TRINITY_DN8006_c0_g1, TRINITY_DN193_c0_g1, TRINITY_DN3588_c3_g1, TRINITY_DN4408_c0_g1, TRINITY_DN7864_c0_g2, TRINITY_DN17377_c0_g1, TRINITY_DN5181_c1_g1, TRINITY_DN6609_c0_g1…
GO:0009416	response to light stimulus	559	47	25.72	4.7e-05	TRINITY_DN8057_c0_g1, TRINITY_DN110166_c0_g1, TRINITY_DN10303_c0_g1, TRINITY_DN5181_c1_g1, TRINITY_DN426_c0_g1, TRINITY_DN1016_c0_g1, TRINITY_DN11889_c0_g1, TRINITY_DN6323_c0_g1, TRINITY_DN6323_c0_g2, TRINITY_DN575_c1_g1, TRINITY_DN8059_c0_g1, TRINITY_DN1667_c0_g1, TRINITY_DN1020_c0_g1, TRINITY_DN7652_c0_g1, TRINITY_DN3331_c2_g2, TRINITY_DN4247_c0_g1, TRINITY_DN5921_c0_g1, TRINITY_DN1923_c0_g1, T…
GO:0009607	response to biotic stimulus	982	72	45.19	5.1e-05	TRINITY_DN16543_c0_g3, TRINITY_DN25708_c0_g1, TRINITY_DN14864_c0_g1, TRINITY_DN135337_c0_g1, TRINITY_DN10622_c0_g1, TRINITY_DN97240_c0_g1, TRINITY_DN14214_c0_g2, TRINITY_DN16543_c0_g1, TRINITY_DN22375_c0_g1, TRINITY_DN17377_c0_g1, TRINITY_DN23271_c0_g1, TRINITY_DN34322_c0_g1, TRINITY_DN6609_c0_g1, TRINITY_DN5639_c1_g1, TRINITY_DN441_c0_g1, TRINITY_DN97185_c0_g1, TRINITY_DN35456_c0_g1, TRINITY_DN9…
GO:0043094	cellular metabolic compound salvage	79	13	3.64	5.9e-05	TRINITY_DN5690_c2_g1, TRINITY_DN3807_c0_g1, TRINITY_DN5604_c0_g1, TRINITY_DN474_c0_g1, TRINITY_DN10_c0_g1, TRINITY_DN6342_c0_g1, TRINITY_DN5929_c0_g1, TRINITY_DN5558_c0_g1, TRINITY_DN4980_c0_g1, TRINITY_DN1144_c1_g1, TRINITY_DN66707_c0_g1, TRINITY_DN6589_c0_g1, TRINITY_DN306_c0_g2
GO:0009854	oxidative photosynthetic carbon pathway	3	3	0.14	9.7e-05	TRINITY_DN5604_c0_g1, TRINITY_DN474_c0_g1, TRINITY_DN6589_c0_g1
GO:0016110	tetraterpenoid catabolic process	3	3	0.14	9.7e-05	TRINITY_DN10021_c0_g1, TRINITY_DN81620_c0_g1, TRINITY_DN9949_c0_g1
GO:0016118	carotenoid catabolic process	3	3	0.14	9.7e-05	TRINITY_DN10021_c0_g1, TRINITY_DN81620_c0_g1, TRINITY_DN9949_c0_g1
GO:0016124	xanthophyll catabolic process	3	3	0.14	9.7e-05	TRINITY_DN10021_c0_g1, TRINITY_DN81620_c0_g1, TRINITY_DN9949_c0_g1
GO:0044403	symbiont process	169	20	7.78	0.0001	TRINITY_DN16543_c0_g3, TRINITY_DN25708_c0_g1, TRINITY_DN14864_c0_g1, TRINITY_DN97240_c0_g1, TRINITY_DN16543_c0_g1, TRINITY_DN34322_c0_g1, TRINITY_DN35456_c0_g1, TRINITY_DN3740_c0_g1, TRINITY_DN6026_c0_g1, TRINITY_DN73024_c0_g1, TRINITY_DN1816_c0_g1, TRINITY_DN22205_c0_g1, TRINITY_DN76029_c0_g1, TRINITY_DN830_c0_g2, TRINITY_DN3415_c0_g1, TRINITY_DN36780_c0_g1, TRINITY_DN35938_c0_g1, TRINITY_DN4145…
GO:0009617	response to bacterium	499	42	22.96	0.00012	TRINITY_DN16543_c0_g3, TRINITY_DN25708_c0_g1, TRINITY_DN14864_c0_g1, TRINITY_DN97240_c0_g1, TRINITY_DN16543_c0_g1, TRINITY_DN22375_c0_g1, TRINITY_DN23271_c0_g1, TRINITY_DN5639_c1_g1, TRINITY_DN441_c0_g1, TRINITY_DN35456_c0_g1, TRINITY_DN9569_c0_g1, TRINITY_DN19294_c0_g1, TRINITY_DN35861_c0_g1, TRINITY_DN474_c0_g1, TRINITY_DN25410_c0_g1, TRINITY_DN6553_c1_g1, TRINITY_DN568_c0_g1, TRINITY_DN6825_c0…
GO:0031647	regulation of protein stability	43	9	1.98	0.00012	TRINITY_DN2436_c0_g1, TRINITY_DN3518_c0_g2, TRINITY_DN683_c2_g1, TRINITY_DN3229_c0_g2, TRINITY_DN6718_c0_g1, TRINITY_DN1263_c0_g1, TRINITY_DN683_c0_g1, TRINITY_DN25790_c0_g1, TRINITY_DN9201_c1_g1
GO:0051188	cofactor biosynthetic process	271	27	12.47	0.00014	TRINITY_DN4036_c0_g2, TRINITY_DN7108_c0_g1, TRINITY_DN609_c1_g1, TRINITY_DN3950_c0_g1, TRINITY_DN107344_c0_g1, TRINITY_DN474_c0_g1, TRINITY_DN110451_c0_g1, TRINITY_DN12638_c0_g1, TRINITY_DN6080_c0_g1, TRINITY_DN973_c0_g1, TRINITY_DN1375_c0_g1, TRINITY_DN115130_c0_g1, TRINITY_DN8992_c0_g1, TRINITY_DN2455_c0_g1, TRINITY_DN915_c0_g1, TRINITY_DN6546_c0_g1, TRINITY_DN7197_c1_g1, TRINITY_DN5126_c0_g1, …
GO:0009668	plastid membrane organization	35	8	1.61	0.00015	TRINITY_DN1016_c0_g1, TRINITY_DN377_c5_g1, TRINITY_DN5585_c0_g1, TRINITY_DN6227_c0_g2, TRINITY_DN4812_c0_g1, TRINITY_DN7071_c0_g1, TRINITY_DN10125_c0_g1, TRINITY_DN8212_c0_g3
GO:0010027	thylakoid membrane organization	35	8	1.61	0.00015	TRINITY_DN1016_c0_g1, TRINITY_DN377_c5_g1, TRINITY_DN5585_c0_g1, TRINITY_DN6227_c0_g2, TRINITY_DN4812_c0_g1, TRINITY_DN7071_c0_g1, TRINITY_DN10125_c0_g1, TRINITY_DN8212_c0_g3
GO:0009991	response to extracellular stimulus	259	26	11.92	0.00016	TRINITY_DN1991_c0_g3, TRINITY_DN9603_c0_g1, TRINITY_DN11853_c0_g1, TRINITY_DN13194_c0_g1, TRINITY_DN3588_c3_g1, TRINITY_DN426_c0_g1, TRINITY_DN1991_c0_g1, TRINITY_DN10817_c0_g1, TRINITY_DN10617_c0_g1, TRINITY_DN72073_c0_g1, TRINITY_DN25410_c0_g1, TRINITY_DN768_c0_g1, TRINITY_DN4319_c1_g1, TRINITY_DN98708_c0_g1, TRINITY_DN3698_c0_g1, TRINITY_DN6718_c0_g1, TRINITY_DN8482_c0_g1, TRINITY_DN1017_c0_g1…
GO:0022900	electron transport chain	111	15	5.11	0.00017	TRINITY_DN8235_c1_g2, TRINITY_DN1016_c0_g1, TRINITY_DN8235_c1_g1, TRINITY_DN8058_c0_g1, TRINITY_DN30751_c0_g1, TRINITY_DN4812_c0_g1, TRINITY_DN37011_c0_g1, TRINITY_DN4708_c0_g1, TRINITY_DN80274_c0_g1, TRINITY_DN8462_c0_g1, TRINITY_DN1397_c0_g1, TRINITY_DN1263_c0_g1, TRINITY_DN3863_c0_g1, TRINITY_DN7861_c0_g1, TRINITY_DN6007_c0_g1
GO:0000393	spliceosomal conformational changes to generate catalytic conformation	13	5	0.6	0.00019	TRINITY_DN6996_c0_g1, TRINITY_DN6274_c1_g1, TRINITY_DN9884_c0_g1, TRINITY_DN125054_c0_g1, TRINITY_DN9259_c0_g1
GO:0009642	response to light intensity	89	13	4.1	0.00021	TRINITY_DN426_c0_g1, TRINITY_DN1016_c0_g1, TRINITY_DN1667_c0_g1, TRINITY_DN3331_c2_g2, TRINITY_DN4247_c0_g1, TRINITY_DN1923_c0_g1, TRINITY_DN9118_c0_g1, TRINITY_DN194_c0_g2, TRINITY_DN6718_c0_g1, TRINITY_DN98256_c0_g1, TRINITY_DN1017_c0_g1, TRINITY_DN2036_c0_g1, TRINITY_DN882_c0_g1
GO:1990748	cellular detoxification	28	7	1.29	0.00021	TRINITY_DN9603_c0_g1, TRINITY_DN13194_c0_g1, TRINITY_DN3588_c3_g1, TRINITY_DN10817_c0_g1, TRINITY_DN10617_c0_g1, TRINITY_DN1982_c0_g2, TRINITY_DN7823_c1_g1
GO:0009314	response to radiation	596	47	27.43	0.00021	TRINITY_DN8057_c0_g1, TRINITY_DN110166_c0_g1, TRINITY_DN10303_c0_g1, TRINITY_DN5181_c1_g1, TRINITY_DN426_c0_g1, TRINITY_DN1016_c0_g1, TRINITY_DN11889_c0_g1, TRINITY_DN6323_c0_g1, TRINITY_DN6323_c0_g2, TRINITY_DN575_c1_g1, TRINITY_DN8059_c0_g1, TRINITY_DN1667_c0_g1, TRINITY_DN1020_c0_g1, TRINITY_DN7652_c0_g1, TRINITY_DN3331_c2_g2, TRINITY_DN4247_c0_g1, TRINITY_DN5921_c0_g1, TRINITY_DN1923_c0_g1, T…
GO:0009628	response to abiotic stimulus	1558	100	71.69	0.00032	TRINITY_DN1991_c0_g3, TRINITY_DN2263_c0_g1, TRINITY_DN8057_c0_g1, TRINITY_DN135337_c0_g1, TRINITY_DN5690_c2_g1, TRINITY_DN10622_c0_g1, TRINITY_DN110166_c0_g1, TRINITY_DN10303_c0_g1, TRINITY_DN17377_c0_g1, TRINITY_DN5181_c1_g1, TRINITY_DN2436_c0_g1, TRINITY_DN7975_c0_g7, TRINITY_DN426_c0_g1, TRINITY_DN8522_c0_g1, TRINITY_DN1016_c0_g1, TRINITY_DN11889_c0_g1, TRINITY_DN10095_c0_g1, TRINITY_DN1991_c0…
GO:0016051	carbohydrate biosynthetic process	332	30	15.28	0.00033	TRINITY_DN2263_c0_g1, TRINITY_DN4146_c0_g1, TRINITY_DN733_c0_g1, TRINITY_DN7108_c0_g1, TRINITY_DN609_c1_g1, TRINITY_DN395_c0_g1, TRINITY_DN1939_c0_g1, TRINITY_DN3165_c0_g1, TRINITY_DN706_c0_g1, TRINITY_DN3630_c0_g1, TRINITY_DN8278_c0_g1, TRINITY_DN3238_c0_g1, TRINITY_DN982_c0_g1, TRINITY_DN2750_c0_g1, TRINITY_DN6033_c0_g1, TRINITY_DN23668_c0_g1, TRINITY_DN869_c2_g1, TRINITY_DN10606_c0_g1, TRINITY…
GO:0065008	regulation of biological quality	955	67	43.94	0.00033	TRINITY_DN9603_c0_g1, TRINITY_DN2263_c0_g1, TRINITY_DN2642_c0_g1, TRINITY_DN2572_c0_g1, TRINITY_DN5690_c2_g1, TRINITY_DN13194_c0_g1, TRINITY_DN4656_c0_g1, TRINITY_DN3588_c3_g1, TRINITY_DN2436_c0_g1, TRINITY_DN426_c0_g1, TRINITY_DN706_c0_g1, TRINITY_DN130386_c0_g1, TRINITY_DN3518_c0_g2, TRINITY_DN10817_c0_g1, TRINITY_DN5077_c0_g3, TRINITY_DN10617_c0_g1, TRINITY_DN4675_c0_g1, TRINITY_DN683_c2_g1, T…
GO:0009250	glucan biosynthetic process	158	18	7.27	0.00035	TRINITY_DN2263_c0_g1, TRINITY_DN4146_c0_g1, TRINITY_DN733_c0_g1, TRINITY_DN395_c0_g1, TRINITY_DN1939_c0_g1, TRINITY_DN3165_c0_g1, TRINITY_DN706_c0_g1, TRINITY_DN3630_c0_g1, TRINITY_DN8278_c0_g1, TRINITY_DN3238_c0_g1, TRINITY_DN982_c0_g1, TRINITY_DN6033_c0_g1, TRINITY_DN10606_c0_g1, TRINITY_DN982_c0_g2, TRINITY_DN9104_c0_g1, TRINITY_DN15265_c0_g1, TRINITY_DN9765_c0_g1, TRINITY_DN6336_c1_g1
GO:0006419	alanyl-tRNA aminoacylation	4	3	0.18	0.00037	TRINITY_DN24353_c0_g1, TRINITY_DN1886_c1_g1, TRINITY_DN1511_c0_g1
GO:0031279	regulation of cyclase activity	4	3	0.18	0.00037	TRINITY_DN6718_c0_g1, TRINITY_DN4812_c0_g1, TRINITY_DN4868_c0_g2
GO:0032787	monocarboxylic acid metabolic process	544	43	25.03	0.00038	TRINITY_DN9603_c0_g1, TRINITY_DN4036_c0_g2, TRINITY_DN13194_c0_g1, TRINITY_DN3588_c3_g1, TRINITY_DN116148_c0_g1, TRINITY_DN7108_c0_g1, TRINITY_DN609_c1_g1, TRINITY_DN16549_c0_g1, TRINITY_DN19271_c0_g1, TRINITY_DN441_c0_g1, TRINITY_DN27163_c0_g1, TRINITY_DN2045_c1_g1, TRINITY_DN10817_c0_g1, TRINITY_DN766_c0_g1, TRINITY_DN12864_c0_g1, TRINITY_DN323_c0_g1, TRINITY_DN10617_c0_g1, TRINITY_DN6527_c0_g1…
GO:0042594	response to starvation	146	17	6.72	0.00039	TRINITY_DN9603_c0_g1, TRINITY_DN11853_c0_g1, TRINITY_DN13194_c0_g1, TRINITY_DN3588_c3_g1, TRINITY_DN426_c0_g1, TRINITY_DN10817_c0_g1, TRINITY_DN10617_c0_g1, TRINITY_DN768_c0_g1, TRINITY_DN4319_c1_g1, TRINITY_DN3698_c0_g1, TRINITY_DN6718_c0_g1, TRINITY_DN8482_c0_g1, TRINITY_DN1017_c0_g1, TRINITY_DN4812_c0_g1, TRINITY_DN67630_c0_g1, TRINITY_DN20242_c0_g1, TRINITY_DN3240_c0_g1
GO:0006629	lipid metabolic process	1053	72	48.45	0.00042	TRINITY_DN4036_c0_g2, TRINITY_DN8006_c0_g1, TRINITY_DN116148_c0_g1, TRINITY_DN16549_c0_g1, TRINITY_DN426_c0_g1, TRINITY_DN19271_c0_g1, TRINITY_DN2196_c1_g1, TRINITY_DN441_c0_g1, TRINITY_DN107344_c0_g1, TRINITY_DN2045_c1_g1, TRINITY_DN2212_c0_g1, TRINITY_DN8103_c0_g2, TRINITY_DN9940_c0_g1, TRINITY_DN12864_c0_g1, TRINITY_DN6527_c0_g1, TRINITY_DN6636_c1_g2, TRINITY_DN10021_c0_g1, TRINITY_DN12638_c0_…
GO:0009620	response to fungus	400	34	18.41	0.00043	TRINITY_DN16543_c0_g3, TRINITY_DN25708_c0_g1, TRINITY_DN14864_c0_g1, TRINITY_DN97240_c0_g1, TRINITY_DN14214_c0_g2, TRINITY_DN16543_c0_g1, TRINITY_DN34322_c0_g1, TRINITY_DN97185_c0_g1, TRINITY_DN35456_c0_g1, TRINITY_DN9569_c0_g1, TRINITY_DN35861_c0_g1, TRINITY_DN10355_c0_g1, TRINITY_DN568_c0_g1, TRINITY_DN73024_c0_g1, TRINITY_DN6825_c0_g1, TRINITY_DN6744_c3_g1, TRINITY_DN3540_c0_g1, TRINITY_DN2769…
GO:0000388	spliceosome conformational change to release U4 (or U4atac) and U1 (or U11)	9	4	0.41	0.00046	TRINITY_DN6996_c0_g1, TRINITY_DN6274_c1_g1, TRINITY_DN125054_c0_g1, TRINITY_DN9259_c0_g1
GO:0051606	detection of stimulus	135	16	6.21	0.00047	TRINITY_DN110166_c0_g1, TRINITY_DN10509_c0_g1, TRINITY_DN6323_c0_g1, TRINITY_DN6323_c0_g2, TRINITY_DN6033_c0_g1, TRINITY_DN8059_c0_g1, TRINITY_DN6553_c1_g1, TRINITY_DN4266_c0_g1, TRINITY_DN5680_c0_g1, TRINITY_DN194_c0_g2, TRINITY_DN6553_c1_g2, TRINITY_DN6553_c1_g3, TRINITY_DN11303_c0_g1, TRINITY_DN29862_c0_g1, TRINITY_DN10599_c0_g1, TRINITY_DN2021_c0_g2
GO:0031667	response to nutrient levels	207	21	9.53	0.00058	TRINITY_DN9603_c0_g1, TRINITY_DN11853_c0_g1, TRINITY_DN13194_c0_g1, TRINITY_DN3588_c3_g1, TRINITY_DN426_c0_g1, TRINITY_DN10817_c0_g1, TRINITY_DN10617_c0_g1, TRINITY_DN72073_c0_g1, TRINITY_DN768_c0_g1, TRINITY_DN4319_c1_g1, TRINITY_DN98708_c0_g1, TRINITY_DN3698_c0_g1, TRINITY_DN6718_c0_g1, TRINITY_DN8482_c0_g1, TRINITY_DN1017_c0_g1, TRINITY_DN4812_c0_g1, TRINITY_DN67630_c0_g1, TRINITY_DN2171_c0_g1…
GO:0010109	regulation of photosynthesis	24	6	1.1	0.00061	TRINITY_DN1016_c0_g1, TRINITY_DN4247_c0_g1, TRINITY_DN7466_c0_g1, TRINITY_DN4812_c0_g1, TRINITY_DN1263_c0_g1, TRINITY_DN424_c1_g1
GO:0043044	ATP-dependent chromatin remodeling	24	6	1.1	0.00061	TRINITY_DN97185_c0_g1, TRINITY_DN3540_c0_g1, TRINITY_DN11499_c0_g1, TRINITY_DN4805_c0_g1, TRINITY_DN2884_c0_g1, TRINITY_DN73371_c0_g1
GO:0015980	energy derivation by oxidation of organic compounds	126	15	5.8	0.00067	TRINITY_DN8899_c0_g1, TRINITY_DN11853_c0_g1, TRINITY_DN395_c0_g1, TRINITY_DN1939_c0_g1, TRINITY_DN2196_c1_g1, TRINITY_DN766_c0_g1, TRINITY_DN3238_c0_g1, TRINITY_DN982_c0_g1, TRINITY_DN110451_c0_g1, TRINITY_DN982_c0_g2, TRINITY_DN37011_c0_g1, TRINITY_DN4708_c0_g1, TRINITY_DN80274_c0_g1, TRINITY_DN1397_c0_g1, TRINITY_DN9765_c0_g1
GO:0017006	protein-tetrapyrrole linkage	10	4	0.46	0.00075	TRINITY_DN110166_c0_g1, TRINITY_DN6323_c0_g1, TRINITY_DN6323_c0_g2, TRINITY_DN3415_c0_g1
GO:0043933	protein-containing complex subunit organization	580	44	26.69	0.00077	TRINITY_DN11853_c0_g1, TRINITY_DN7864_c0_g2, TRINITY_DN1016_c0_g1, TRINITY_DN763_c2_g1, TRINITY_DN1870_c0_g1, TRINITY_DN6996_c0_g1, TRINITY_DN3560_c0_g1, TRINITY_DN4815_c0_g1, TRINITY_DN11556_c2_g1, TRINITY_DN1020_c0_g1, TRINITY_DN78001_c0_g1, TRINITY_DN2706_c1_g1, TRINITY_DN9967_c0_g1, TRINITY_DN4425_c0_g1, TRINITY_DN3637_c0_g1, TRINITY_DN10396_c0_g1, TRINITY_DN6274_c1_g1, TRINITY_DN9118_c0_g1, …
GO:0030705	cytoskeleton-dependent intracellular transport	34	7	1.56	0.00077	TRINITY_DN6602_c0_g1, TRINITY_DN5077_c0_g3, TRINITY_DN5_c5_g1, TRINITY_DN11448_c0_g1, TRINITY_DN1540_c0_g1, TRINITY_DN2148_c0_g1, TRINITY_DN9172_c0_g1
GO:0099515	actin filament-based transport	25	6	1.15	0.00078	TRINITY_DN6602_c0_g1, TRINITY_DN5077_c0_g3, TRINITY_DN5_c5_g1, TRINITY_DN11448_c0_g1, TRINITY_DN2148_c0_g1, TRINITY_DN9172_c0_g1
GO:0010035	response to inorganic substance	599	45	27.56	0.00082	TRINITY_DN1991_c0_g3, TRINITY_DN2263_c0_g1, TRINITY_DN135337_c0_g1, TRINITY_DN10622_c0_g1, TRINITY_DN7108_c0_g1, TRINITY_DN609_c1_g1, TRINITY_DN17377_c0_g1, TRINITY_DN426_c0_g1, TRINITY_DN1320_c0_g1, TRINITY_DN1991_c0_g1, TRINITY_DN2638_c0_g1, TRINITY_DN120723_c0_g1, TRINITY_DN123627_c0_g1, TRINITY_DN72073_c0_g1, TRINITY_DN40544_c0_g1, TRINITY_DN25410_c0_g1, TRINITY_DN1982_c0_g2, TRINITY_DN2706_c…
GO:0051228	mitotic spindle disassembly	5	3	0.23	0.0009	TRINITY_DN2706_c1_g1, TRINITY_DN10396_c0_g1, TRINITY_DN2706_c1_g2
GO:0051230	spindle disassembly	5	3	0.23	0.0009	TRINITY_DN2706_c1_g1, TRINITY_DN10396_c0_g1, TRINITY_DN2706_c1_g2
GO:0080177	plastoglobule organization	5	3	0.23	0.0009	TRINITY_DN6718_c0_g1, TRINITY_DN4812_c0_g1, TRINITY_DN3240_c0_g1
GO:0016053	organic acid biosynthetic process	637	47	29.31	0.00093	TRINITY_DN2642_c0_g1, TRINITY_DN5690_c2_g1, TRINITY_DN116148_c0_g1, TRINITY_DN7108_c0_g1, TRINITY_DN609_c1_g1, TRINITY_DN16549_c0_g1, TRINITY_DN19271_c0_g1, TRINITY_DN2045_c1_g1, TRINITY_DN912_c0_g1, TRINITY_DN110451_c0_g1, TRINITY_DN12490_c0_g1, TRINITY_DN40544_c0_g1, TRINITY_DN3155_c1_g1, TRINITY_DN3155_c0_g1, TRINITY_DN973_c0_g1, TRINITY_DN7656_c0_g1, TRINITY_DN1375_c0_g1, TRINITY_DN115130_c0_…
GO:0046394	carboxylic acid biosynthetic process	637	47	29.31	0.00093	TRINITY_DN2642_c0_g1, TRINITY_DN5690_c2_g1, TRINITY_DN116148_c0_g1, TRINITY_DN7108_c0_g1, TRINITY_DN609_c1_g1, TRINITY_DN16549_c0_g1, TRINITY_DN19271_c0_g1, TRINITY_DN2045_c1_g1, TRINITY_DN912_c0_g1, TRINITY_DN110451_c0_g1, TRINITY_DN12490_c0_g1, TRINITY_DN40544_c0_g1, TRINITY_DN3155_c1_g1, TRINITY_DN3155_c0_g1, TRINITY_DN973_c0_g1, TRINITY_DN7656_c0_g1, TRINITY_DN1375_c0_g1, TRINITY_DN115130_c0_…
GO:0030048	actin filament-based movement	26	6	1.2	0.00097	TRINITY_DN6602_c0_g1, TRINITY_DN5077_c0_g3, TRINITY_DN5_c5_g1, TRINITY_DN11448_c0_g1, TRINITY_DN2148_c0_g1, TRINITY_DN9172_c0_g1
GO:0044419	interspecies interaction between organisms	201	20	9.25	0.00098	TRINITY_DN16543_c0_g3, TRINITY_DN25708_c0_g1, TRINITY_DN14864_c0_g1, TRINITY_DN97240_c0_g1, TRINITY_DN16543_c0_g1, TRINITY_DN34322_c0_g1, TRINITY_DN35456_c0_g1, TRINITY_DN3740_c0_g1, TRINITY_DN6026_c0_g1, TRINITY_DN73024_c0_g1, TRINITY_DN1816_c0_g1, TRINITY_DN22205_c0_g1, TRINITY_DN76029_c0_g1, TRINITY_DN830_c0_g2, TRINITY_DN3415_c0_g1, TRINITY_DN36780_c0_g1, TRINITY_DN35938_c0_g1, TRINITY_DN4145…
GO:0034637	cellular carbohydrate biosynthetic process	217	21	9.99	0.00106	TRINITY_DN2263_c0_g1, TRINITY_DN4146_c0_g1, TRINITY_DN733_c0_g1, TRINITY_DN395_c0_g1, TRINITY_DN1939_c0_g1, TRINITY_DN3165_c0_g1, TRINITY_DN706_c0_g1, TRINITY_DN3630_c0_g1, TRINITY_DN8278_c0_g1, TRINITY_DN3238_c0_g1, TRINITY_DN982_c0_g1, TRINITY_DN2750_c0_g1, TRINITY_DN6033_c0_g1, TRINITY_DN869_c2_g1, TRINITY_DN10606_c0_g1, TRINITY_DN982_c0_g2, TRINITY_DN5031_c0_g1, TRINITY_DN9104_c0_g1, TRINITY_…
GO:0009644	response to high light intensity	36	7	1.66	0.0011	TRINITY_DN426_c0_g1, TRINITY_DN1016_c0_g1, TRINITY_DN1667_c0_g1, TRINITY_DN1923_c0_g1, TRINITY_DN9118_c0_g1, TRINITY_DN6718_c0_g1, TRINITY_DN882_c0_g1
GO:0009624	response to nematode	58	9	2.67	0.00123	TRINITY_DN135337_c0_g1, TRINITY_DN10622_c0_g1, TRINITY_DN17377_c0_g1, TRINITY_DN6609_c0_g1, TRINITY_DN10586_c0_g2, TRINITY_DN10586_c0_g1, TRINITY_DN6825_c0_g1, TRINITY_DN22733_c0_g1, TRINITY_DN4872_c0_g1
GO:0055072	iron ion homeostasis	37	7	1.7	0.0013	TRINITY_DN2572_c0_g1, TRINITY_DN426_c0_g1, TRINITY_DN768_c0_g1, TRINITY_DN25420_c0_g2, TRINITY_DN8771_c1_g1, TRINITY_DN1054_c0_g1, TRINITY_DN3240_c0_g1
GO:0097237	cellular response to toxic substance	37	7	1.7	0.0013	TRINITY_DN9603_c0_g1, TRINITY_DN13194_c0_g1, TRINITY_DN3588_c3_g1, TRINITY_DN10817_c0_g1, TRINITY_DN10617_c0_g1, TRINITY_DN1982_c0_g2, TRINITY_DN7823_c1_g1
GO:0008610	lipid biosynthetic process	649	47	29.86	0.00137	TRINITY_DN116148_c0_g1, TRINITY_DN16549_c0_g1, TRINITY_DN426_c0_g1, TRINITY_DN19271_c0_g1, TRINITY_DN2196_c1_g1, TRINITY_DN441_c0_g1, TRINITY_DN107344_c0_g1, TRINITY_DN2045_c1_g1, TRINITY_DN8103_c0_g2, TRINITY_DN12864_c0_g1, TRINITY_DN12638_c0_g1, TRINITY_DN40544_c0_g1, TRINITY_DN175_c1_g3, TRINITY_DN869_c2_g1, TRINITY_DN8291_c0_g1, TRINITY_DN6900_c0_g5, TRINITY_DN1375_c0_g1, TRINITY_DN115130_c0_…
GO:0048878	chemical homeostasis	317	27	14.59	0.00156	TRINITY_DN9603_c0_g1, TRINITY_DN2572_c0_g1, TRINITY_DN13194_c0_g1, TRINITY_DN3588_c3_g1, TRINITY_DN426_c0_g1, TRINITY_DN10817_c0_g1, TRINITY_DN10617_c0_g1, TRINITY_DN9630_c0_g1, TRINITY_DN8024_c0_g1, TRINITY_DN1848_c0_g1, TRINITY_DN768_c0_g1, TRINITY_DN4319_c1_g1, TRINITY_DN2026_c0_g1, TRINITY_DN11448_c0_g1, TRINITY_DN25420_c0_g2, TRINITY_DN2262_c0_g1, TRINITY_DN98256_c0_g1, TRINITY_DN3144_c0_g1,…
GO:0009069	serine family amino acid metabolic process	60	9	2.76	0.00158	TRINITY_DN5690_c2_g1, TRINITY_DN4656_c0_g1, TRINITY_DN912_c0_g1, TRINITY_DN5929_c0_g1, TRINITY_DN473_c0_g1, TRINITY_DN5558_c0_g1, TRINITY_DN66707_c0_g1, TRINITY_DN16781_c0_g1, TRINITY_DN14240_c0_g2
GO:0051704	multi-organism process	1463	91	67.32	0.00163	TRINITY_DN16543_c0_g3, TRINITY_DN2263_c0_g1, TRINITY_DN25708_c0_g1, TRINITY_DN14864_c0_g1, TRINITY_DN135337_c0_g1, TRINITY_DN10622_c0_g1, TRINITY_DN8907_c0_g1, TRINITY_DN97240_c0_g1, TRINITY_DN14214_c0_g2, TRINITY_DN16543_c0_g1, TRINITY_DN22375_c0_g1, TRINITY_DN17377_c0_g1, TRINITY_DN23271_c0_g1, TRINITY_DN34322_c0_g1, TRINITY_DN6609_c0_g1, TRINITY_DN86301_c0_g1, TRINITY_DN5639_c1_g1, TRINITY_DN7…
GO:0006829	zinc ion transport	12	4	0.55	0.00164	TRINITY_DN2572_c0_g1, TRINITY_DN1009_c0_g1, TRINITY_DN14419_c0_g1, TRINITY_DN6480_c0_g1
GO:0071577	zinc ion transmembrane transport	12	4	0.55	0.00164	TRINITY_DN2572_c0_g1, TRINITY_DN1009_c0_g1, TRINITY_DN14419_c0_g1, TRINITY_DN6480_c0_g1
GO:0009639	response to red or far red light	152	16	6.99	0.00171	TRINITY_DN110166_c0_g1, TRINITY_DN11889_c0_g1, TRINITY_DN6323_c0_g1, TRINITY_DN6323_c0_g2, TRINITY_DN8059_c0_g1, TRINITY_DN7652_c0_g1, TRINITY_DN194_c0_g2, TRINITY_DN6718_c0_g1, TRINITY_DN898_c0_g1, TRINITY_DN3027_c0_g1, TRINITY_DN4812_c0_g1, TRINITY_DN1359_c0_g1, TRINITY_DN4866_c0_g1, TRINITY_DN2064_c0_g1, TRINITY_DN1054_c0_g1, TRINITY_DN2021_c0_g2
GO:0030970	retrograde protein transport, ER to cytosol	6	3	0.28	0.00175	TRINITY_DN2706_c1_g1, TRINITY_DN10396_c0_g1, TRINITY_DN2706_c1_g2
GO:1903513	endoplasmic reticulum to cytosol transport	6	3	0.28	0.00175	TRINITY_DN2706_c1_g1, TRINITY_DN10396_c0_g1, TRINITY_DN2706_c1_g2
GO:0016226	iron-sulfur cluster assembly	20	5	0.92	0.00177	TRINITY_DN377_c5_g1, TRINITY_DN5123_c0_g1, TRINITY_DN14240_c0_g2, TRINITY_DN8212_c0_g3, TRINITY_DN1054_c0_g1
GO:0031163	metallo-sulfur cluster assembly	20	5	0.92	0.00177	TRINITY_DN377_c5_g1, TRINITY_DN5123_c0_g1, TRINITY_DN14240_c0_g2, TRINITY_DN8212_c0_g3, TRINITY_DN1054_c0_g1
GO:0006073	cellular glucan metabolic process	242	22	11.14	0.00184	TRINITY_DN2263_c0_g1, TRINITY_DN4146_c0_g1, TRINITY_DN733_c0_g1, TRINITY_DN395_c0_g1, TRINITY_DN1939_c0_g1, TRINITY_DN3165_c0_g1, TRINITY_DN706_c0_g1, TRINITY_DN3630_c0_g1, TRINITY_DN34011_c0_g1, TRINITY_DN8278_c0_g1, TRINITY_DN3238_c0_g1, TRINITY_DN982_c0_g1, TRINITY_DN6033_c0_g1, TRINITY_DN10606_c0_g1, TRINITY_DN982_c0_g2, TRINITY_DN9104_c0_g1, TRINITY_DN87876_c0_g1, TRINITY_DN15265_c0_g1, TRIN…
GO:0044042	glucan metabolic process	243	22	11.18	0.00193	TRINITY_DN2263_c0_g1, TRINITY_DN4146_c0_g1, TRINITY_DN733_c0_g1, TRINITY_DN395_c0_g1, TRINITY_DN1939_c0_g1, TRINITY_DN3165_c0_g1, TRINITY_DN706_c0_g1, TRINITY_DN3630_c0_g1, TRINITY_DN34011_c0_g1, TRINITY_DN8278_c0_g1, TRINITY_DN3238_c0_g1, TRINITY_DN982_c0_g1, TRINITY_DN6033_c0_g1, TRINITY_DN10606_c0_g1, TRINITY_DN982_c0_g2, TRINITY_DN9104_c0_g1, TRINITY_DN87876_c0_g1, TRINITY_DN15265_c0_g1, TRIN…
GO:0001101	response to acid chemical	1003	66	46.15	0.00195	TRINITY_DN1991_c0_g3, TRINITY_DN9603_c0_g1, TRINITY_DN2263_c0_g1, TRINITY_DN135337_c0_g1, TRINITY_DN10622_c0_g1, TRINITY_DN13194_c0_g1, TRINITY_DN3588_c3_g1, TRINITY_DN7108_c0_g1, TRINITY_DN17377_c0_g1, TRINITY_DN5639_c1_g1, TRINITY_DN1320_c0_g1, TRINITY_DN441_c0_g1, TRINITY_DN3518_c0_g2, TRINITY_DN1991_c0_g1, TRINITY_DN10817_c0_g1, TRINITY_DN8662_c0_g1, TRINITY_DN97185_c0_g1, TRINITY_DN10617_c0_…
GO:0044272	sulfur compound biosynthetic process	113	13	5.2	0.00205	TRINITY_DN4036_c0_g2, TRINITY_DN107344_c0_g1, TRINITY_DN912_c0_g1, TRINITY_DN3155_c1_g1, TRINITY_DN3155_c0_g1, TRINITY_DN1375_c0_g1, TRINITY_DN115130_c0_g1, TRINITY_DN4036_c0_g1, TRINITY_DN5558_c0_g1, TRINITY_DN66707_c0_g1, TRINITY_DN16781_c0_g1, TRINITY_DN3799_c0_g1, TRINITY_DN4272_c0_g1
GO:1902171	regulation of tocopherol cyclase activity	2	2	0.09	0.00211	TRINITY_DN6718_c0_g1, TRINITY_DN4812_c0_g1
GO:1902185	positive regulation of shoot apical meristem development	2	2	0.09	0.00211	TRINITY_DN1777_c0_g1, TRINITY_DN110227_c0_g1
GO:0006811	ion transport	507	38	23.33	0.00213	TRINITY_DN8235_c1_g2, TRINITY_DN8057_c0_g1, TRINITY_DN2572_c0_g1, TRINITY_DN193_c0_g1, TRINITY_DN5181_c1_g1, TRINITY_DN6609_c0_g1, TRINITY_DN1320_c0_g1, TRINITY_DN5563_c0_g2, TRINITY_DN1009_c0_g1, TRINITY_DN8235_c1_g1, TRINITY_DN16987_c0_g1, TRINITY_DN1362_c0_g1, TRINITY_DN9630_c0_g1, TRINITY_DN8024_c0_g1, TRINITY_DN4425_c0_g1, TRINITY_DN354_c0_g1, TRINITY_DN4247_c0_g1, TRINITY_DN16463_c0_g1, TRI…
GO:0030050	vesicle transport along actin filament	21	5	0.97	0.00223	TRINITY_DN6602_c0_g1, TRINITY_DN5077_c0_g3, TRINITY_DN5_c5_g1, TRINITY_DN2148_c0_g1, TRINITY_DN9172_c0_g1
GO:0006636	unsaturated fatty acid biosynthetic process	13	4	0.6	0.00228	TRINITY_DN16175_c0_g1, TRINITY_DN2795_c0_g1, TRINITY_DN2753_c0_g1, TRINITY_DN2763_c3_g1
GO:0009704	de-etiolation	13	4	0.6	0.00228	TRINITY_DN898_c0_g1, TRINITY_DN1359_c0_g1, TRINITY_DN4866_c0_g1, TRINITY_DN2021_c0_g2
GO:0032527	protein exit from endoplasmic reticulum	13	4	0.6	0.00228	TRINITY_DN4815_c0_g1, TRINITY_DN2706_c1_g1, TRINITY_DN10396_c0_g1, TRINITY_DN2706_c1_g2
GO:0051656	establishment of organelle localization	90	11	4.14	0.00274	TRINITY_DN6602_c0_g1, TRINITY_DN5181_c1_g1, TRINITY_DN2034_c0_g1, TRINITY_DN5077_c0_g3, TRINITY_DN4815_c0_g1, TRINITY_DN1018_c0_g1, TRINITY_DN5_c5_g1, TRINITY_DN11448_c0_g1, TRINITY_DN1540_c0_g1, TRINITY_DN2148_c0_g1, TRINITY_DN9172_c0_g1
GO:0006805	xenobiotic metabolic process	22	5	1.01	0.00278	TRINITY_DN9603_c0_g1, TRINITY_DN13194_c0_g1, TRINITY_DN3588_c3_g1, TRINITY_DN10817_c0_g1, TRINITY_DN10617_c0_g1
GO:0099518	vesicle cytoskeletal trafficking	22	5	1.01	0.00278	TRINITY_DN6602_c0_g1, TRINITY_DN5077_c0_g3, TRINITY_DN5_c5_g1, TRINITY_DN2148_c0_g1, TRINITY_DN9172_c0_g1
GO:0016045	detection of bacterium	42	7	1.93	0.0028	TRINITY_DN6553_c1_g1, TRINITY_DN5680_c0_g1, TRINITY_DN6553_c1_g2, TRINITY_DN6553_c1_g3, TRINITY_DN11303_c0_g1, TRINITY_DN29862_c0_g1, TRINITY_DN10599_c0_g1
GO:0098543	detection of other organism	42	7	1.93	0.0028	TRINITY_DN6553_c1_g1, TRINITY_DN5680_c0_g1, TRINITY_DN6553_c1_g2, TRINITY_DN6553_c1_g3, TRINITY_DN11303_c0_g1, TRINITY_DN29862_c0_g1, TRINITY_DN10599_c0_g1
GO:0006732	coenzyme metabolic process	282	24	12.98	0.00281	TRINITY_DN4036_c0_g2, TRINITY_DN7108_c0_g1, TRINITY_DN609_c1_g1, TRINITY_DN110451_c0_g1, TRINITY_DN12638_c0_g1, TRINITY_DN6080_c0_g1, TRINITY_DN973_c0_g1, TRINITY_DN1375_c0_g1, TRINITY_DN115130_c0_g1, TRINITY_DN8992_c0_g1, TRINITY_DN2512_c0_g1, TRINITY_DN6546_c0_g1, TRINITY_DN318_c0_g1, TRINITY_DN4036_c0_g1, TRINITY_DN7862_c0_g1, TRINITY_DN8827_c0_g1, TRINITY_DN473_c0_g1, TRINITY_DN6531_c0_g1, TR…
GO:0016115	terpenoid catabolic process	7	3	0.32	0.00295	TRINITY_DN10021_c0_g1, TRINITY_DN81620_c0_g1, TRINITY_DN9949_c0_g1
GO:0097352	autophagosome maturation	7	3	0.32	0.00295	TRINITY_DN2706_c1_g1, TRINITY_DN10396_c0_g1, TRINITY_DN2706_c1_g2
GO:1901031	regulation of response to reactive oxygen species	7	3	0.32	0.00295	TRINITY_DN426_c0_g1, TRINITY_DN7823_c1_g1, TRINITY_DN3240_c0_g1
GO:0010252	auxin homeostasis	32	6	1.47	0.00302	TRINITY_DN9603_c0_g1, TRINITY_DN13194_c0_g1, TRINITY_DN3588_c3_g1, TRINITY_DN10817_c0_g1, TRINITY_DN10617_c0_g1, TRINITY_DN2171_c0_g1
GO:0009768	photosynthesis, light harvesting in photosystem I	14	4	0.64	0.00307	TRINITY_DN1667_c0_g1, TRINITY_DN519_c0_g1, TRINITY_DN844_c0_g1, TRINITY_DN1593_c0_g1
GO:0006739	NADP metabolic process	33	6	1.52	0.00355	TRINITY_DN6080_c0_g1, TRINITY_DN2512_c0_g1, TRINITY_DN318_c0_g1, TRINITY_DN8827_c0_g1, TRINITY_DN6449_c0_g1, TRINITY_DN1263_c0_g1
GO:0009595	detection of biotic stimulus	44	7	2.02	0.00367	TRINITY_DN6553_c1_g1, TRINITY_DN5680_c0_g1, TRINITY_DN6553_c1_g2, TRINITY_DN6553_c1_g3, TRINITY_DN11303_c0_g1, TRINITY_DN29862_c0_g1, TRINITY_DN10599_c0_g1
GO:0098581	detection of external biotic stimulus	44	7	2.02	0.00367	TRINITY_DN6553_c1_g1, TRINITY_DN5680_c0_g1, TRINITY_DN6553_c1_g2, TRINITY_DN6553_c1_g3, TRINITY_DN11303_c0_g1, TRINITY_DN29862_c0_g1, TRINITY_DN10599_c0_g1
GO:0000096	sulfur amino acid metabolic process	68	9	3.13	0.0038	TRINITY_DN912_c0_g1, TRINITY_DN3155_c1_g1, TRINITY_DN3155_c0_g1, TRINITY_DN5558_c0_g1, TRINITY_DN66707_c0_g1, TRINITY_DN16781_c0_g1, TRINITY_DN14240_c0_g2, TRINITY_DN6673_c0_g1, TRINITY_DN629_c5_g1
GO:0010104	regulation of ethylene-activated signaling pathway	34	6	1.56	0.00414	TRINITY_DN97185_c0_g1, TRINITY_DN9844_c0_g1, TRINITY_DN3441_c2_g1, TRINITY_DN3540_c0_g1, TRINITY_DN6673_c0_g1, TRINITY_DN12526_c0_g1
GO:0070297	regulation of phosphorelay signal transduction system	34	6	1.56	0.00414	TRINITY_DN97185_c0_g1, TRINITY_DN9844_c0_g1, TRINITY_DN3441_c2_g1, TRINITY_DN3540_c0_g1, TRINITY_DN6673_c0_g1, TRINITY_DN12526_c0_g1
GO:0051648	vesicle localization	45	7	2.07	0.00418	TRINITY_DN6602_c0_g1, TRINITY_DN5077_c0_g3, TRINITY_DN4815_c0_g1, TRINITY_DN5_c5_g1, TRINITY_DN1540_c0_g1, TRINITY_DN2148_c0_g1, TRINITY_DN9172_c0_g1
GO:0051650	establishment of vesicle localization	45	7	2.07	0.00418	TRINITY_DN6602_c0_g1, TRINITY_DN5077_c0_g3, TRINITY_DN4815_c0_g1, TRINITY_DN5_c5_g1, TRINITY_DN1540_c0_g1, TRINITY_DN2148_c0_g1, TRINITY_DN9172_c0_g1
GO:0098754	detoxification	45	7	2.07	0.00418	TRINITY_DN9603_c0_g1, TRINITY_DN13194_c0_g1, TRINITY_DN3588_c3_g1, TRINITY_DN10817_c0_g1, TRINITY_DN10617_c0_g1, TRINITY_DN1982_c0_g2, TRINITY_DN7823_c1_g1
GO:0033385	geranylgeranyl diphosphate metabolic process	8	3	0.37	0.00456	TRINITY_DN8291_c0_g1, TRINITY_DN915_c0_g1, TRINITY_DN12536_c2_g2
GO:0070981	L-asparagine biosynthetic process	8	3	0.37	0.00456	TRINITY_DN12490_c0_g1, TRINITY_DN221_c0_g1, TRINITY_DN714_c0_g1
GO:0070982	L-asparagine metabolic process	8	3	0.37	0.00456	TRINITY_DN12490_c0_g1, TRINITY_DN221_c0_g1, TRINITY_DN714_c0_g1
GO:0009850	auxin metabolic process	46	7	2.12	0.00474	TRINITY_DN9603_c0_g1, TRINITY_DN13194_c0_g1, TRINITY_DN3588_c3_g1, TRINITY_DN10817_c0_g1, TRINITY_DN10617_c0_g1, TRINITY_DN2391_c0_g1, TRINITY_DN7253_c1_g1
GO:0009833	plant-type primary cell wall biogenesis	35	6	1.61	0.00481	TRINITY_DN2263_c0_g1, TRINITY_DN733_c0_g1, TRINITY_DN3630_c0_g1, TRINITY_DN8278_c0_g1, TRINITY_DN10606_c0_g1, TRINITY_DN9104_c0_g1
GO:0009626	plant-type hypersensitive response	125	13	5.75	0.00495	TRINITY_DN40544_c0_g1, TRINITY_DN6553_c1_g1, TRINITY_DN3331_c2_g2, TRINITY_DN10379_c0_g1, TRINITY_DN6744_c3_g1, TRINITY_DN5680_c0_g1, TRINITY_DN6553_c1_g2, TRINITY_DN6553_c1_g3, TRINITY_DN6227_c0_g2, TRINITY_DN7165_c0_g1, TRINITY_DN11303_c0_g1, TRINITY_DN29862_c0_g1, TRINITY_DN10599_c0_g1
GO:0034050	host programmed cell death induced by symbiont	125	13	5.75	0.00495	TRINITY_DN40544_c0_g1, TRINITY_DN6553_c1_g1, TRINITY_DN3331_c2_g2, TRINITY_DN10379_c0_g1, TRINITY_DN6744_c3_g1, TRINITY_DN5680_c0_g1, TRINITY_DN6553_c1_g2, TRINITY_DN6553_c1_g3, TRINITY_DN6227_c0_g2, TRINITY_DN7165_c0_g1, TRINITY_DN11303_c0_g1, TRINITY_DN29862_c0_g1, TRINITY_DN10599_c0_g1
GO:0042221	response to chemical	2310	131	106.3	0.00507	TRINITY_DN1991_c0_g3, TRINITY_DN9603_c0_g1, TRINITY_DN2263_c0_g1, TRINITY_DN135337_c0_g1, TRINITY_DN10622_c0_g1, TRINITY_DN13194_c0_g1, TRINITY_DN193_c0_g1, TRINITY_DN3588_c3_g1, TRINITY_DN7108_c0_g1, TRINITY_DN609_c1_g1, TRINITY_DN17377_c0_g1, TRINITY_DN10509_c0_g1, TRINITY_DN426_c0_g1, TRINITY_DN5639_c1_g1, TRINITY_DN1320_c0_g1, TRINITY_DN441_c0_g1, TRINITY_DN11889_c0_g1, TRINITY_DN10095_c0_g1,…
GO:0033692	cellular polysaccharide biosynthetic process	200	18	9.2	0.00509	TRINITY_DN2263_c0_g1, TRINITY_DN4146_c0_g1, TRINITY_DN733_c0_g1, TRINITY_DN395_c0_g1, TRINITY_DN1939_c0_g1, TRINITY_DN3165_c0_g1, TRINITY_DN706_c0_g1, TRINITY_DN3630_c0_g1, TRINITY_DN8278_c0_g1, TRINITY_DN3238_c0_g1, TRINITY_DN982_c0_g1, TRINITY_DN6033_c0_g1, TRINITY_DN10606_c0_g1, TRINITY_DN982_c0_g2, TRINITY_DN9104_c0_g1, TRINITY_DN15265_c0_g1, TRINITY_DN9765_c0_g1, TRINITY_DN6336_c1_g1
GO:0035384	thioester biosynthetic process	16	4	0.74	0.00519	TRINITY_DN4036_c0_g2, TRINITY_DN1375_c0_g1, TRINITY_DN115130_c0_g1, TRINITY_DN4036_c0_g1
GO:0071616	acyl-CoA biosynthetic process	16	4	0.74	0.00519	TRINITY_DN4036_c0_g2, TRINITY_DN1375_c0_g1, TRINITY_DN115130_c0_g1, TRINITY_DN4036_c0_g1
GO:0050801	ion homeostasis	202	18	9.3	0.00564	TRINITY_DN2572_c0_g1, TRINITY_DN426_c0_g1, TRINITY_DN9630_c0_g1, TRINITY_DN8024_c0_g1, TRINITY_DN1848_c0_g1, TRINITY_DN768_c0_g1, TRINITY_DN4319_c1_g1, TRINITY_DN11448_c0_g1, TRINITY_DN25420_c0_g2, TRINITY_DN2262_c0_g1, TRINITY_DN446_c0_g1, TRINITY_DN2036_c0_g1, TRINITY_DN8771_c1_g1, TRINITY_DN1657_c0_g1, TRINITY_DN38_c2_g1, TRINITY_DN679_c1_g1, TRINITY_DN1054_c0_g1, TRINITY_DN3240_c0_g1
GO:0006812	cation transport	250	21	11.5	0.0058	TRINITY_DN2572_c0_g1, TRINITY_DN5181_c1_g1, TRINITY_DN5563_c0_g2, TRINITY_DN1009_c0_g1, TRINITY_DN9630_c0_g1, TRINITY_DN8024_c0_g1, TRINITY_DN4425_c0_g1, TRINITY_DN4247_c0_g1, TRINITY_DN16463_c0_g1, TRINITY_DN5306_c1_g1, TRINITY_DN14419_c0_g1, TRINITY_DN6480_c0_g1, TRINITY_DN446_c0_g1, TRINITY_DN7789_c0_g1, TRINITY_DN5115_c0_g1, TRINITY_DN41881_c0_g1, TRINITY_DN13245_c0_g1, TRINITY_DN6446_c0_g1, …
GO:0019284	L-methionine salvage from S-adenosylmethionine	3	2	0.14	0.00615	TRINITY_DN5558_c0_g1, TRINITY_DN66707_c0_g1
GO:0019933	cAMP-mediated signaling	3	2	0.14	0.00615	TRINITY_DN1568_c0_g1, TRINITY_DN4868_c0_g2
GO:0019935	cyclic-nucleotide-mediated signaling	3	2	0.14	0.00615	TRINITY_DN1568_c0_g1, TRINITY_DN4868_c0_g2
GO:0033353	S-adenosylmethionine cycle	3	2	0.14	0.00615	TRINITY_DN5558_c0_g1, TRINITY_DN66707_c0_g1
GO:0033614	chloroplast proton-transporting ATP synthase complex assembly	3	2	0.14	0.00615	TRINITY_DN10125_c0_g1, TRINITY_DN15733_c0_g1
GO:0046439	L-cysteine metabolic process	3	2	0.14	0.00615	TRINITY_DN5558_c0_g1, TRINITY_DN66707_c0_g1
GO:0046498	S-adenosylhomocysteine metabolic process	3	2	0.14	0.00615	TRINITY_DN5558_c0_g1, TRINITY_DN66707_c0_g1
GO:0052863	1-deoxy-D-xylulose 5-phosphate metabolic process	3	2	0.14	0.00615	TRINITY_DN107344_c0_g1, TRINITY_DN3799_c0_g1
GO:0052865	1-deoxy-D-xylulose 5-phosphate biosynthetic process	3	2	0.14	0.00615	TRINITY_DN107344_c0_g1, TRINITY_DN3799_c0_g1
GO:0010118	stomatal movement	143	14	6.58	0.00619	TRINITY_DN135337_c0_g1, TRINITY_DN10622_c0_g1, TRINITY_DN17377_c0_g1, TRINITY_DN5181_c1_g1, TRINITY_DN10509_c0_g1, TRINITY_DN4266_c0_g1, TRINITY_DN734_c0_g1, TRINITY_DN194_c0_g2, TRINITY_DN4872_c0_g1, TRINITY_DN898_c0_g1, TRINITY_DN1359_c0_g1, TRINITY_DN110541_c0_g1, TRINITY_DN1144_c1_g1, TRINITY_DN69474_c0_g1
GO:0071496	cellular response to external stimulus	189	17	8.7	0.00641	TRINITY_DN1991_c0_g3, TRINITY_DN11853_c0_g1, TRINITY_DN1991_c0_g1, TRINITY_DN72073_c0_g1, TRINITY_DN25410_c0_g1, TRINITY_DN6825_c0_g1, TRINITY_DN768_c0_g1, TRINITY_DN4319_c1_g1, TRINITY_DN98708_c0_g1, TRINITY_DN6718_c0_g1, TRINITY_DN8482_c0_g1, TRINITY_DN4812_c0_g1, TRINITY_DN67630_c0_g1, TRINITY_DN20242_c0_g1, TRINITY_DN1144_c1_g1, TRINITY_DN7361_c0_g1, TRINITY_DN8211_c0_g1
GO:0006520	cellular amino acid metabolic process	420	31	19.33	0.00653	TRINITY_DN2642_c0_g1, TRINITY_DN5690_c2_g1, TRINITY_DN24353_c0_g1, TRINITY_DN4656_c0_g1, TRINITY_DN6609_c0_g1, TRINITY_DN1886_c1_g1, TRINITY_DN912_c0_g1, TRINITY_DN12490_c0_g1, TRINITY_DN3155_c1_g1, TRINITY_DN3155_c0_g1, TRINITY_DN7656_c0_g1, TRINITY_DN6342_c0_g1, TRINITY_DN5929_c0_g1, TRINITY_DN2675_c2_g1, TRINITY_DN221_c0_g1, TRINITY_DN12167_c0_g1, TRINITY_DN4607_c0_g1, TRINITY_DN714_c0_g1, TRI…
GO:0006544	glycine metabolic process	17	4	0.78	0.00654	TRINITY_DN5690_c2_g1, TRINITY_DN4656_c0_g1, TRINITY_DN5929_c0_g1, TRINITY_DN473_c0_g1
GO:0006529	asparagine biosynthetic process	9	3	0.41	0.00661	TRINITY_DN12490_c0_g1, TRINITY_DN221_c0_g1, TRINITY_DN714_c0_g1
GO:0010206	photosystem II repair	9	3	0.41	0.00661	TRINITY_DN1016_c0_g1, TRINITY_DN9118_c0_g1, TRINITY_DN882_c0_g1
GO:1902882	regulation of response to oxidative stress	9	3	0.41	0.00661	TRINITY_DN426_c0_g1, TRINITY_DN7823_c1_g1, TRINITY_DN3240_c0_g1
GO:0009067	aspartate family amino acid biosynthetic process	49	7	2.25	0.00675	TRINITY_DN12490_c0_g1, TRINITY_DN3155_c1_g1, TRINITY_DN3155_c0_g1, TRINITY_DN221_c0_g1, TRINITY_DN714_c0_g1, TRINITY_DN5558_c0_g1, TRINITY_DN66707_c0_g1
GO:0065003	protein-containing complex assembly	509	36	23.42	0.00693	TRINITY_DN11853_c0_g1, TRINITY_DN7864_c0_g2, TRINITY_DN1016_c0_g1, TRINITY_DN1870_c0_g1, TRINITY_DN6996_c0_g1, TRINITY_DN3560_c0_g1, TRINITY_DN4815_c0_g1, TRINITY_DN1020_c0_g1, TRINITY_DN78001_c0_g1, TRINITY_DN9967_c0_g1, TRINITY_DN4425_c0_g1, TRINITY_DN3637_c0_g1, TRINITY_DN6274_c1_g1, TRINITY_DN9118_c0_g1, TRINITY_DN9884_c0_g1, TRINITY_DN2874_c0_g1, TRINITY_DN6546_c0_g1, TRINITY_DN3027_c0_g1, T…
GO:0071466	cellular response to xenobiotic stimulus	27	5	1.24	0.00706	TRINITY_DN9603_c0_g1, TRINITY_DN13194_c0_g1, TRINITY_DN3588_c3_g1, TRINITY_DN10817_c0_g1, TRINITY_DN10617_c0_g1
GO:0098655	cation transmembrane transport	102	11	4.69	0.00717	TRINITY_DN2572_c0_g1, TRINITY_DN5181_c1_g1, TRINITY_DN1009_c0_g1, TRINITY_DN4425_c0_g1, TRINITY_DN16463_c0_g1, TRINITY_DN14419_c0_g1, TRINITY_DN6480_c0_g1, TRINITY_DN446_c0_g1, TRINITY_DN38_c2_g1, TRINITY_DN10345_c0_g1, TRINITY_DN679_c1_g1
GO:0055076	transition metal ion homeostasis	62	8	2.85	0.00725	TRINITY_DN2572_c0_g1, TRINITY_DN426_c0_g1, TRINITY_DN768_c0_g1, TRINITY_DN25420_c0_g2, TRINITY_DN2036_c0_g1, TRINITY_DN8771_c1_g1, TRINITY_DN1054_c0_g1, TRINITY_DN3240_c0_g1
GO:0055080	cation homeostasis	161	15	7.41	0.00739	TRINITY_DN2572_c0_g1, TRINITY_DN426_c0_g1, TRINITY_DN9630_c0_g1, TRINITY_DN8024_c0_g1, TRINITY_DN768_c0_g1, TRINITY_DN4319_c1_g1, TRINITY_DN25420_c0_g2, TRINITY_DN446_c0_g1, TRINITY_DN2036_c0_g1, TRINITY_DN8771_c1_g1, TRINITY_DN1657_c0_g1, TRINITY_DN38_c2_g1, TRINITY_DN679_c1_g1, TRINITY_DN1054_c0_g1, TRINITY_DN3240_c0_g1
GO:0031668	cellular response to extracellular stimulus	177	16	8.14	0.00767	TRINITY_DN1991_c0_g3, TRINITY_DN11853_c0_g1, TRINITY_DN1991_c0_g1, TRINITY_DN72073_c0_g1, TRINITY_DN25410_c0_g1, TRINITY_DN768_c0_g1, TRINITY_DN4319_c1_g1, TRINITY_DN98708_c0_g1, TRINITY_DN6718_c0_g1, TRINITY_DN8482_c0_g1, TRINITY_DN4812_c0_g1, TRINITY_DN67630_c0_g1, TRINITY_DN20242_c0_g1, TRINITY_DN1144_c1_g1, TRINITY_DN7361_c0_g1, TRINITY_DN8211_c0_g1
GO:0051716	cellular response to stimulus	2359	132	108.55	0.0077	TRINITY_DN1991_c0_g3, TRINITY_DN9603_c0_g1, TRINITY_DN110166_c0_g1, TRINITY_DN11853_c0_g1, TRINITY_DN13194_c0_g1, TRINITY_DN8006_c0_g1, TRINITY_DN193_c0_g1, TRINITY_DN3588_c3_g1, TRINITY_DN10509_c0_g1, TRINITY_DN426_c0_g1, TRINITY_DN5639_c1_g1, TRINITY_DN1320_c0_g1, TRINITY_DN441_c0_g1, TRINITY_DN11889_c0_g1, TRINITY_DN10095_c0_g1, TRINITY_DN130386_c0_g1, TRINITY_DN3518_c0_g2, TRINITY_DN1991_c0_g…
GO:0005975	carbohydrate metabolic process	952	60	43.81	0.00779	TRINITY_DN2263_c0_g1, TRINITY_DN4146_c0_g1, TRINITY_DN733_c0_g1, TRINITY_DN7108_c0_g1, TRINITY_DN609_c1_g1, TRINITY_DN395_c0_g1, TRINITY_DN1939_c0_g1, TRINITY_DN3165_c0_g1, TRINITY_DN3734_c4_g1, TRINITY_DN706_c0_g1, TRINITY_DN3630_c0_g1, TRINITY_DN3345_c0_g1, TRINITY_DN766_c0_g1, TRINITY_DN34011_c0_g1, TRINITY_DN8278_c0_g1, TRINITY_DN3238_c0_g1, TRINITY_DN982_c0_g1, TRINITY_DN2750_c0_g1, TRINITY_…
GO:0009640	photomorphogenesis	76	9	3.5	0.00795	TRINITY_DN11889_c0_g1, TRINITY_DN8059_c0_g1, TRINITY_DN7652_c0_g1, TRINITY_DN194_c0_g2, TRINITY_DN898_c0_g1, TRINITY_DN1359_c0_g1, TRINITY_DN4866_c0_g1, TRINITY_DN2064_c0_g1, TRINITY_DN2021_c0_g2
GO:0044262	cellular carbohydrate metabolic process	426	31	19.6	0.00796	TRINITY_DN2263_c0_g1, TRINITY_DN4146_c0_g1, TRINITY_DN733_c0_g1, TRINITY_DN395_c0_g1, TRINITY_DN1939_c0_g1, TRINITY_DN3165_c0_g1, TRINITY_DN706_c0_g1, TRINITY_DN3630_c0_g1, TRINITY_DN3345_c0_g1, TRINITY_DN766_c0_g1, TRINITY_DN34011_c0_g1, TRINITY_DN8278_c0_g1, TRINITY_DN3238_c0_g1, TRINITY_DN982_c0_g1, TRINITY_DN2750_c0_g1, TRINITY_DN6033_c0_g1, TRINITY_DN869_c2_g1, TRINITY_DN10606_c0_g1, TRINITY…
GO:0051649	establishment of localization in cell	604	41	27.79	0.00818	TRINITY_DN6602_c0_g1, TRINITY_DN7864_c0_g2, TRINITY_DN5181_c1_g1, TRINITY_DN2034_c0_g1, TRINITY_DN5077_c0_g3, TRINITY_DN4815_c0_g1, TRINITY_DN15242_c0_g1, TRINITY_DN1018_c0_g1, TRINITY_DN6026_c0_g1, TRINITY_DN2706_c1_g1, TRINITY_DN848_c0_g1, TRINITY_DN5_c5_g1, TRINITY_DN634_c1_g1, TRINITY_DN10396_c0_g1, TRINITY_DN3589_c0_g1, TRINITY_DN11448_c0_g1, TRINITY_DN734_c0_g1, TRINITY_DN2706_c1_g2, TRINIT…
GO:0009410	response to xenobiotic stimulus	28	5	1.29	0.00828	TRINITY_DN9603_c0_g1, TRINITY_DN13194_c0_g1, TRINITY_DN3588_c3_g1, TRINITY_DN10817_c0_g1, TRINITY_DN10617_c0_g1
GO:0009611	response to wounding	148	14	6.81	0.00832	TRINITY_DN135337_c0_g1, TRINITY_DN10622_c0_g1, TRINITY_DN17377_c0_g1, TRINITY_DN97185_c0_g1, TRINITY_DN575_c1_g1, TRINITY_DN25410_c0_g1, TRINITY_DN3331_c2_g2, TRINITY_DN9118_c0_g1, TRINITY_DN3540_c0_g1, TRINITY_DN4872_c0_g1, TRINITY_DN882_c0_g1, TRINITY_DN2171_c0_g1, TRINITY_DN7361_c0_g1, TRINITY_DN82064_c0_g1
GO:0006790	sulfur compound metabolic process	260	21	11.96	0.00893	TRINITY_DN4036_c0_g2, TRINITY_DN107344_c0_g1, TRINITY_DN377_c5_g1, TRINITY_DN912_c0_g1, TRINITY_DN3155_c1_g1, TRINITY_DN3155_c0_g1, TRINITY_DN1375_c0_g1, TRINITY_DN115130_c0_g1, TRINITY_DN4036_c0_g1, TRINITY_DN5123_c0_g1, TRINITY_DN5558_c0_g1, TRINITY_DN66707_c0_g1, TRINITY_DN16781_c0_g1, TRINITY_DN3799_c0_g1, TRINITY_DN4272_c0_g1, TRINITY_DN14240_c0_g2, TRINITY_DN8212_c0_g3, TRINITY_DN1054_c0_g1…
GO:0006528	asparagine metabolic process	10	3	0.46	0.00913	TRINITY_DN12490_c0_g1, TRINITY_DN221_c0_g1, TRINITY_DN714_c0_g1
GO:0009584	detection of visible light	10	3	0.46	0.00913	TRINITY_DN110166_c0_g1, TRINITY_DN6323_c0_g1, TRINITY_DN6323_c0_g2
GO:0010167	response to nitrate	10	3	0.46	0.00913	TRINITY_DN1320_c0_g1, TRINITY_DN354_c0_g1, TRINITY_DN38_c2_g1
GO:0010196	nonphotochemical quenching	10	3	0.46	0.00913	TRINITY_DN10303_c0_g1, TRINITY_DN1923_c0_g1, TRINITY_DN1593_c0_g1
GO:0010199	organ boundary specification between lateral organs and the meristem	10	3	0.46	0.00913	TRINITY_DN97185_c0_g1, TRINITY_DN3540_c0_g1, TRINITY_DN2884_c0_g1
GO:0051262	protein tetramerization	10	3	0.46	0.00913	TRINITY_DN11853_c0_g1, TRINITY_DN7823_c1_g1, TRINITY_DN5500_c0_g1
GO:1990066	energy quenching	10	3	0.46	0.00913	TRINITY_DN10303_c0_g1, TRINITY_DN1923_c0_g1, TRINITY_DN1593_c0_g1
GO:0009637	response to blue light	52	7	2.39	0.00934	TRINITY_DN5181_c1_g1, TRINITY_DN3331_c2_g2, TRINITY_DN11448_c0_g1, TRINITY_DN3698_c0_g1, TRINITY_DN3027_c0_g1, TRINITY_DN4812_c0_g1, TRINITY_DN2171_c0_g1
GO:0010017	red or far-red light signaling pathway	52	7	2.39	0.00934	TRINITY_DN110166_c0_g1, TRINITY_DN6323_c0_g1, TRINITY_DN6323_c0_g2, TRINITY_DN8059_c0_g1, TRINITY_DN7652_c0_g1, TRINITY_DN194_c0_g2, TRINITY_DN2021_c0_g2
GO:0071489	cellular response to red or far red light	52	7	2.39	0.00934	TRINITY_DN110166_c0_g1, TRINITY_DN6323_c0_g1, TRINITY_DN6323_c0_g2, TRINITY_DN8059_c0_g1, TRINITY_DN7652_c0_g1, TRINITY_DN194_c0_g2, TRINITY_DN2021_c0_g2
GO:0007602	phototransduction	40	6	1.84	0.00937	TRINITY_DN110166_c0_g1, TRINITY_DN6323_c0_g1, TRINITY_DN6323_c0_g2, TRINITY_DN8059_c0_g1, TRINITY_DN194_c0_g2, TRINITY_DN2021_c0_g2
GO:0009585	red, far-red light phototransduction	40	6	1.84	0.00937	TRINITY_DN110166_c0_g1, TRINITY_DN6323_c0_g1, TRINITY_DN6323_c0_g2, TRINITY_DN8059_c0_g1, TRINITY_DN194_c0_g2, TRINITY_DN2021_c0_g2
GO:1902600	proton transmembrane transport	29	5	1.33	0.00963	TRINITY_DN5181_c1_g1, TRINITY_DN16463_c0_g1, TRINITY_DN446_c0_g1, TRINITY_DN38_c2_g1, TRINITY_DN679_c1_g1
GO:0006733	oxidoreduction coenzyme metabolic process	121	12	5.57	0.00981	TRINITY_DN7108_c0_g1, TRINITY_DN609_c1_g1, TRINITY_DN110451_c0_g1, TRINITY_DN6080_c0_g1, TRINITY_DN973_c0_g1, TRINITY_DN8992_c0_g1, TRINITY_DN2512_c0_g1, TRINITY_DN318_c0_g1, TRINITY_DN8827_c0_g1, TRINITY_DN6531_c0_g1, TRINITY_DN6449_c0_g1, TRINITY_DN1263_c0_g1
GO:0009902	chloroplast relocation	19	4	0.87	0.00991	TRINITY_DN5181_c1_g1, TRINITY_DN2034_c0_g1, TRINITY_DN1018_c0_g1, TRINITY_DN11448_c0_g1
GO:0051667	establishment of plastid localization	19	4	0.87	0.00991	TRINITY_DN5181_c1_g1, TRINITY_DN2034_c0_g1, TRINITY_DN1018_c0_g1, TRINITY_DN11448_c0_g1
GO:0006950	response to stress	2845	155	130.91	0.01	TRINITY_DN1991_c0_g3, TRINITY_DN9603_c0_g1, TRINITY_DN2263_c0_g1, TRINITY_DN135337_c0_g1, TRINITY_DN5690_c2_g1, TRINITY_DN10622_c0_g1, TRINITY_DN11853_c0_g1, TRINITY_DN13194_c0_g1, TRINITY_DN3588_c3_g1, TRINITY_DN14214_c0_g2, TRINITY_DN17377_c0_g1, TRINITY_DN23271_c0_g1, TRINITY_DN2436_c0_g1, TRINITY_DN7975_c0_g7, TRINITY_DN426_c0_g1, TRINITY_DN8522_c0_g1, TRINITY_DN5639_c1_g1, TRINITY_DN441_c0_g…
GO:0071482	cellular response to light stimulus	79	9	3.64	0.01018	TRINITY_DN110166_c0_g1, TRINITY_DN6323_c0_g1, TRINITY_DN6323_c0_g2, TRINITY_DN8059_c0_g1, TRINITY_DN7652_c0_g1, TRINITY_DN194_c0_g2, TRINITY_DN3027_c0_g1, TRINITY_DN7466_c0_g1, TRINITY_DN2021_c0_g2
GO:0015672	monovalent inorganic cation transport	93	10	4.28	0.01031	TRINITY_DN5181_c1_g1, TRINITY_DN9630_c0_g1, TRINITY_DN8024_c0_g1, TRINITY_DN4247_c0_g1, TRINITY_DN16463_c0_g1, TRINITY_DN446_c0_g1, TRINITY_DN5115_c0_g1, TRINITY_DN13245_c0_g1, TRINITY_DN38_c2_g1, TRINITY_DN679_c1_g1
GO:0000097	sulfur amino acid biosynthetic process	41	6	1.89	0.01056	TRINITY_DN912_c0_g1, TRINITY_DN3155_c1_g1, TRINITY_DN3155_c0_g1, TRINITY_DN5558_c0_g1, TRINITY_DN66707_c0_g1, TRINITY_DN16781_c0_g1
GO:1901607	alpha-amino acid biosynthetic process	184	16	8.47	0.01093	TRINITY_DN2642_c0_g1, TRINITY_DN5690_c2_g1, TRINITY_DN912_c0_g1, TRINITY_DN12490_c0_g1, TRINITY_DN3155_c1_g1, TRINITY_DN3155_c0_g1, TRINITY_DN7656_c0_g1, TRINITY_DN5929_c0_g1, TRINITY_DN221_c0_g1, TRINITY_DN714_c0_g1, TRINITY_DN473_c0_g1, TRINITY_DN5558_c0_g1, TRINITY_DN66707_c0_g1, TRINITY_DN16781_c0_g1, TRINITY_DN7253_c1_g1, TRINITY_DN1706_c0_g1
GO:0032543	mitochondrial translation	30	5	1.38	0.01113	TRINITY_DN763_c2_g1, TRINITY_DN6745_c0_g1, TRINITY_DN11556_c2_g1, TRINITY_DN1511_c0_g1, TRINITY_DN5923_c0_g1
GO:0006508	proteolysis	580	39	26.69	0.01128	TRINITY_DN3901_c0_g1, TRINITY_DN14791_c0_g1, TRINITY_DN1133_c0_g1, TRINITY_DN12022_c0_g1, TRINITY_DN619_c0_g1, TRINITY_DN1016_c0_g1, TRINITY_DN3518_c0_g2, TRINITY_DN9844_c0_g1, TRINITY_DN15242_c0_g1, TRINITY_DN41819_c0_g1, TRINITY_DN683_c2_g1, TRINITY_DN2154_c0_g1, TRINITY_DN2706_c1_g1, TRINITY_DN135252_c0_g1, TRINITY_DN848_c0_g1, TRINITY_DN6864_c0_g1, TRINITY_DN768_c0_g1, TRINITY_DN10396_c0_g1, …
GO:1903008	organelle disassembly	42	6	1.93	0.01185	TRINITY_DN763_c2_g1, TRINITY_DN11556_c2_g1, TRINITY_DN2706_c1_g1, TRINITY_DN10396_c0_g1, TRINITY_DN2706_c1_g2, TRINITY_DN1057_c1_g1
GO:0072330	monocarboxylic acid biosynthetic process	369	27	16.98	0.01189	TRINITY_DN116148_c0_g1, TRINITY_DN7108_c0_g1, TRINITY_DN609_c1_g1, TRINITY_DN16549_c0_g1, TRINITY_DN19271_c0_g1, TRINITY_DN2045_c1_g1, TRINITY_DN110451_c0_g1, TRINITY_DN12490_c0_g1, TRINITY_DN40544_c0_g1, TRINITY_DN973_c0_g1, TRINITY_DN1375_c0_g1, TRINITY_DN115130_c0_g1, TRINITY_DN6744_c3_g1, TRINITY_DN16175_c0_g1, TRINITY_DN2026_c0_g1, TRINITY_DN221_c0_g1, TRINITY_DN13922_c0_g1, TRINITY_DN714_c0…
GO:0010028	xanthophyll cycle	4	2	0.18	0.01192	TRINITY_DN6527_c0_g1, TRINITY_DN7811_c0_g1
GO:0019419	sulfate reduction	4	2	0.18	0.01192	TRINITY_DN912_c0_g1, TRINITY_DN16781_c0_g1
GO:0033386	geranylgeranyl diphosphate biosynthetic process	4	2	0.18	0.01192	TRINITY_DN8291_c0_g1, TRINITY_DN12536_c2_g2
GO:0080183	response to photooxidative stress	4	2	0.18	0.01192	TRINITY_DN6718_c0_g1, TRINITY_DN4812_c0_g1
GO:2001293	malonyl-CoA metabolic process	4	2	0.18	0.01192	TRINITY_DN1375_c0_g1, TRINITY_DN115130_c0_g1
GO:2001295	malonyl-CoA biosynthetic process	4	2	0.18	0.01192	TRINITY_DN1375_c0_g1, TRINITY_DN115130_c0_g1
GO:0019750	chloroplast localization	20	4	0.92	0.01194	TRINITY_DN5181_c1_g1, TRINITY_DN2034_c0_g1, TRINITY_DN1018_c0_g1, TRINITY_DN11448_c0_g1
GO:0050821	protein stabilization	20	4	0.92	0.01194	TRINITY_DN2436_c0_g1, TRINITY_DN3229_c0_g2, TRINITY_DN6718_c0_g1, TRINITY_DN1263_c0_g1
GO:0051644	plastid localization	20	4	0.92	0.01194	TRINITY_DN5181_c1_g1, TRINITY_DN2034_c0_g1, TRINITY_DN1018_c0_g1, TRINITY_DN11448_c0_g1
GO:0006801	superoxide metabolic process	11	3	0.51	0.01213	TRINITY_DN123627_c0_g1, TRINITY_DN1982_c0_g2, TRINITY_DN7823_c1_g1
GO:0080009	mRNA methylation	11	3	0.51	0.01213	TRINITY_DN129149_c0_g1, TRINITY_DN101454_c0_g1, TRINITY_DN3186_c0_g1
GO:0015849	organic acid transport	111	11	5.11	0.01317	TRINITY_DN6609_c0_g1, TRINITY_DN16987_c0_g1, TRINITY_DN22733_c0_g1, TRINITY_DN5214_c0_g1, TRINITY_DN2262_c0_g1, TRINITY_DN5115_c0_g1, TRINITY_DN7811_c0_g1, TRINITY_DN7934_c0_g1, TRINITY_DN1144_c1_g1, TRINITY_DN10345_c0_g1, TRINITY_DN801_c0_g1
GO:0006541	glutamine metabolic process	43	6	1.98	0.01325	TRINITY_DN2642_c0_g1, TRINITY_DN6609_c0_g1, TRINITY_DN12490_c0_g1, TRINITY_DN7656_c0_g1, TRINITY_DN221_c0_g1, TRINITY_DN714_c0_g1
GO:0046686	response to cadmium ion	126	12	5.8	0.01328	TRINITY_DN7108_c0_g1, TRINITY_DN609_c1_g1, TRINITY_DN426_c0_g1, TRINITY_DN120723_c0_g1, TRINITY_DN40544_c0_g1, TRINITY_DN2706_c1_g1, TRINITY_DN7674_c0_g1, TRINITY_DN11499_c0_g1, TRINITY_DN7823_c1_g1, TRINITY_DN1511_c0_g1, TRINITY_DN4570_c0_g1, TRINITY_DN4145_c0_g2
GO:0055065	metal ion homeostasis	126	12	5.8	0.01328	TRINITY_DN2572_c0_g1, TRINITY_DN426_c0_g1, TRINITY_DN768_c0_g1, TRINITY_DN4319_c1_g1, TRINITY_DN25420_c0_g2, TRINITY_DN446_c0_g1, TRINITY_DN2036_c0_g1, TRINITY_DN8771_c1_g1, TRINITY_DN1657_c0_g1, TRINITY_DN38_c2_g1, TRINITY_DN1054_c0_g1, TRINITY_DN3240_c0_g1
GO:0098771	inorganic ion homeostasis	173	15	7.96	0.0138	TRINITY_DN2572_c0_g1, TRINITY_DN426_c0_g1, TRINITY_DN9630_c0_g1, TRINITY_DN8024_c0_g1, TRINITY_DN768_c0_g1, TRINITY_DN4319_c1_g1, TRINITY_DN25420_c0_g2, TRINITY_DN446_c0_g1, TRINITY_DN2036_c0_g1, TRINITY_DN8771_c1_g1, TRINITY_DN1657_c0_g1, TRINITY_DN38_c2_g1, TRINITY_DN679_c1_g1, TRINITY_DN1054_c0_g1, TRINITY_DN3240_c0_g1
GO:0071395	cellular response to jasmonic acid stimulus	83	9	3.82	0.01384	TRINITY_DN3518_c0_g2, TRINITY_DN97185_c0_g1, TRINITY_DN683_c2_g1, TRINITY_DN10355_c0_g1, TRINITY_DN3540_c0_g1, TRINITY_DN683_c0_g1, TRINITY_DN25790_c0_g1, TRINITY_DN7361_c0_g1, TRINITY_DN9201_c1_g1
GO:1902531	regulation of intracellular signal transduction	83	9	3.82	0.01384	TRINITY_DN97185_c0_g1, TRINITY_DN9844_c0_g1, TRINITY_DN3441_c2_g1, TRINITY_DN3540_c0_g1, TRINITY_DN1568_c0_g1, TRINITY_DN4850_c0_g1, TRINITY_DN32748_c0_g1, TRINITY_DN6673_c0_g1, TRINITY_DN12526_c0_g1
GO:0010038	response to metal ion	189	16	8.7	0.01387	TRINITY_DN2263_c0_g1, TRINITY_DN7108_c0_g1, TRINITY_DN609_c1_g1, TRINITY_DN426_c0_g1, TRINITY_DN120723_c0_g1, TRINITY_DN40544_c0_g1, TRINITY_DN2706_c1_g1, TRINITY_DN6825_c0_g1, TRINITY_DN7674_c0_g1, TRINITY_DN11499_c0_g1, TRINITY_DN898_c0_g1, TRINITY_DN7823_c1_g1, TRINITY_DN1511_c0_g1, TRINITY_DN1359_c0_g1, TRINITY_DN4570_c0_g1, TRINITY_DN4145_c0_g2
GO:0034220	ion transmembrane transport	189	16	8.7	0.01387	TRINITY_DN2572_c0_g1, TRINITY_DN5181_c1_g1, TRINITY_DN6609_c0_g1, TRINITY_DN1009_c0_g1, TRINITY_DN1362_c0_g1, TRINITY_DN4425_c0_g1, TRINITY_DN16463_c0_g1, TRINITY_DN5214_c0_g1, TRINITY_DN14419_c0_g1, TRINITY_DN6480_c0_g1, TRINITY_DN446_c0_g1, TRINITY_DN7811_c0_g1, TRINITY_DN38_c2_g1, TRINITY_DN1144_c1_g1, TRINITY_DN10345_c0_g1, TRINITY_DN679_c1_g1
GO:0033559	unsaturated fatty acid metabolic process	21	4	0.97	0.01423	TRINITY_DN16175_c0_g1, TRINITY_DN2795_c0_g1, TRINITY_DN2753_c0_g1, TRINITY_DN2763_c3_g1
GO:0009583	detection of light stimulus	44	6	2.02	0.01476	TRINITY_DN110166_c0_g1, TRINITY_DN6323_c0_g1, TRINITY_DN6323_c0_g2, TRINITY_DN8059_c0_g1, TRINITY_DN194_c0_g2, TRINITY_DN2021_c0_g2
GO:1901605	alpha-amino acid metabolic process	291	22	13.39	0.01552	TRINITY_DN2642_c0_g1, TRINITY_DN5690_c2_g1, TRINITY_DN4656_c0_g1, TRINITY_DN6609_c0_g1, TRINITY_DN912_c0_g1, TRINITY_DN12490_c0_g1, TRINITY_DN3155_c1_g1, TRINITY_DN3155_c0_g1, TRINITY_DN7656_c0_g1, TRINITY_DN6342_c0_g1, TRINITY_DN5929_c0_g1, TRINITY_DN221_c0_g1, TRINITY_DN714_c0_g1, TRINITY_DN12187_c0_g1, TRINITY_DN473_c0_g1, TRINITY_DN5558_c0_g1, TRINITY_DN66707_c0_g1, TRINITY_DN16781_c0_g1, TRI…
GO:0032544	plastid translation	12	3	0.55	0.01563	TRINITY_DN3103_c0_g1, TRINITY_DN25410_c0_g1, TRINITY_DN1020_c0_g1
GO:0034219	carbohydrate transmembrane transport	12	3	0.55	0.01563	TRINITY_DN4408_c0_g1, TRINITY_DN7811_c0_g1, TRINITY_DN1144_c1_g1
GO:0042592	homeostatic process	413	29	19	0.01577	TRINITY_DN9603_c0_g1, TRINITY_DN2572_c0_g1, TRINITY_DN13194_c0_g1, TRINITY_DN3588_c3_g1, TRINITY_DN426_c0_g1, TRINITY_DN10817_c0_g1, TRINITY_DN10617_c0_g1, TRINITY_DN9630_c0_g1, TRINITY_DN8024_c0_g1, TRINITY_DN1848_c0_g1, TRINITY_DN768_c0_g1, TRINITY_DN4319_c1_g1, TRINITY_DN2026_c0_g1, TRINITY_DN11448_c0_g1, TRINITY_DN25420_c0_g2, TRINITY_DN2262_c0_g1, TRINITY_DN98256_c0_g1, TRINITY_DN3144_c0_g1,…
GO:0033554	cellular response to stress	1008	61	46.38	0.01639	TRINITY_DN1991_c0_g3, TRINITY_DN11853_c0_g1, TRINITY_DN426_c0_g1, TRINITY_DN5639_c1_g1, TRINITY_DN10095_c0_g1, TRINITY_DN1991_c0_g1, TRINITY_DN72073_c0_g1, TRINITY_DN40544_c0_g1, TRINITY_DN25410_c0_g1, TRINITY_DN1982_c0_g2, TRINITY_DN6553_c1_g1, TRINITY_DN5964_c1_g2, TRINITY_DN2706_c1_g1, TRINITY_DN973_c0_g1, TRINITY_DN3331_c2_g2, TRINITY_DN6825_c0_g1, TRINITY_DN10379_c0_g1, TRINITY_DN6744_c3_g1,…
GO:0035967	cellular response to topologically incorrect protein	45	6	2.07	0.01639	TRINITY_DN5639_c1_g1, TRINITY_DN2706_c1_g1, TRINITY_DN10396_c0_g1, TRINITY_DN7674_c0_g1, TRINITY_DN10741_c0_g1, TRINITY_DN2706_c1_g2
GO:0008652	cellular amino acid biosynthetic process	209	17	9.62	0.01643	TRINITY_DN2642_c0_g1, TRINITY_DN5690_c2_g1, TRINITY_DN912_c0_g1, TRINITY_DN12490_c0_g1, TRINITY_DN3155_c1_g1, TRINITY_DN3155_c0_g1, TRINITY_DN7656_c0_g1, TRINITY_DN5929_c0_g1, TRINITY_DN221_c0_g1, TRINITY_DN12167_c0_g1, TRINITY_DN714_c0_g1, TRINITY_DN473_c0_g1, TRINITY_DN5558_c0_g1, TRINITY_DN66707_c0_g1, TRINITY_DN16781_c0_g1, TRINITY_DN7253_c1_g1, TRINITY_DN1706_c0_g1
GO:0019682	glyceraldehyde-3-phosphate metabolic process	33	5	1.52	0.01656	TRINITY_DN441_c0_g1, TRINITY_DN12864_c0_g1, TRINITY_DN2512_c0_g1, TRINITY_DN318_c0_g1, TRINITY_DN8827_c0_g1
GO:0042026	protein refolding	22	4	1.01	0.01677	TRINITY_DN2725_c0_g1, TRINITY_DN10741_c0_g1, TRINITY_DN698_c0_g1, TRINITY_DN1290_c0_g1
GO:0022607	cellular component assembly	709	45	32.63	0.01768	TRINITY_DN2263_c0_g1, TRINITY_DN11853_c0_g1, TRINITY_DN7864_c0_g2, TRINITY_DN1016_c0_g1, TRINITY_DN1870_c0_g1, TRINITY_DN6996_c0_g1, TRINITY_DN377_c5_g1, TRINITY_DN3560_c0_g1, TRINITY_DN4815_c0_g1, TRINITY_DN1020_c0_g1, TRINITY_DN78001_c0_g1, TRINITY_DN9967_c0_g1, TRINITY_DN4425_c0_g1, TRINITY_DN3637_c0_g1, TRINITY_DN6274_c1_g1, TRINITY_DN9118_c0_g1, TRINITY_DN9884_c0_g1, TRINITY_DN2874_c0_g1, TR…
GO:0007154	cell communication	1638	93	75.37	0.01778	TRINITY_DN1991_c0_g3, TRINITY_DN9603_c0_g1, TRINITY_DN110166_c0_g1, TRINITY_DN11853_c0_g1, TRINITY_DN13194_c0_g1, TRINITY_DN8006_c0_g1, TRINITY_DN193_c0_g1, TRINITY_DN3588_c3_g1, TRINITY_DN10509_c0_g1, TRINITY_DN5639_c1_g1, TRINITY_DN441_c0_g1, TRINITY_DN11889_c0_g1, TRINITY_DN130386_c0_g1, TRINITY_DN3518_c0_g2, TRINITY_DN1991_c0_g1, TRINITY_DN10817_c0_g1, TRINITY_DN6323_c0_g1, TRINITY_DN6323_c0_…
GO:0042537	benzene-containing compound metabolic process	46	6	2.12	0.01814	TRINITY_DN9603_c0_g1, TRINITY_DN13194_c0_g1, TRINITY_DN3588_c3_g1, TRINITY_DN10817_c0_g1, TRINITY_DN10617_c0_g1, TRINITY_DN12187_c0_g1
GO:0044264	cellular polysaccharide metabolic process	296	22	13.62	0.01852	TRINITY_DN2263_c0_g1, TRINITY_DN4146_c0_g1, TRINITY_DN733_c0_g1, TRINITY_DN395_c0_g1, TRINITY_DN1939_c0_g1, TRINITY_DN3165_c0_g1, TRINITY_DN706_c0_g1, TRINITY_DN3630_c0_g1, TRINITY_DN34011_c0_g1, TRINITY_DN8278_c0_g1, TRINITY_DN3238_c0_g1, TRINITY_DN982_c0_g1, TRINITY_DN6033_c0_g1, TRINITY_DN10606_c0_g1, TRINITY_DN982_c0_g2, TRINITY_DN9104_c0_g1, TRINITY_DN87876_c0_g1, TRINITY_DN15265_c0_g1, TRIN…
GO:0044257	cellular protein catabolic process	419	29	19.28	0.0188	TRINITY_DN3901_c0_g1, TRINITY_DN14791_c0_g1, TRINITY_DN1133_c0_g1, TRINITY_DN12022_c0_g1, TRINITY_DN1016_c0_g1, TRINITY_DN3518_c0_g2, TRINITY_DN9844_c0_g1, TRINITY_DN15242_c0_g1, TRINITY_DN41819_c0_g1, TRINITY_DN683_c2_g1, TRINITY_DN2706_c1_g1, TRINITY_DN768_c0_g1, TRINITY_DN10396_c0_g1, TRINITY_DN3589_c0_g1, TRINITY_DN10741_c0_g1, TRINITY_DN1603_c0_g1, TRINITY_DN3042_c0_g1, TRINITY_DN2706_c1_g2,…
GO:0006457	protein folding	164	14	7.55	0.0192	TRINITY_DN10364_c0_g1, TRINITY_DN1638_c1_g1, TRINITY_DN2725_c0_g1, TRINITY_DN7674_c0_g1, TRINITY_DN1638_c0_g3, TRINITY_DN10741_c0_g1, TRINITY_DN3229_c0_g2, TRINITY_DN698_c0_g1, TRINITY_DN7823_c1_g1, TRINITY_DN1290_c0_g1, TRINITY_DN7649_c0_g1, TRINITY_DN15036_c0_g1, TRINITY_DN4866_c0_g1, TRINITY_DN490_c0_g1
GO:0006083	acetate metabolic process	5	2	0.23	0.01927	TRINITY_DN4036_c0_g2, TRINITY_DN4036_c0_g1
GO:0019427	acetyl-CoA biosynthetic process from acetate	5	2	0.23	0.01927	TRINITY_DN4036_c0_g2, TRINITY_DN4036_c0_g1
GO:0042306	regulation of protein import into nucleus	5	2	0.23	0.01927	TRINITY_DN6026_c0_g1, TRINITY_DN3429_c0_g2
GO:0045053	protein retention in Golgi apparatus	5	2	0.23	0.01927	TRINITY_DN4156_c0_g1, TRINITY_DN1057_c1_g1
GO:0048497	maintenance of floral organ identity	5	2	0.23	0.01927	TRINITY_DN6188_c0_g1, TRINITY_DN1641_c0_g1
GO:0090700	maintenance of plant organ identity	5	2	0.23	0.01927	TRINITY_DN6188_c0_g1, TRINITY_DN1641_c0_g1
GO:0045037	protein import into chloroplast stroma	23	4	1.06	0.01958	TRINITY_DN848_c0_g1, TRINITY_DN11277_c0_g1, TRINITY_DN4866_c0_g1, TRINITY_DN6228_c0_g1
GO:0006545	glycine biosynthetic process	13	3	0.6	0.01963	TRINITY_DN5690_c2_g1, TRINITY_DN5929_c0_g1, TRINITY_DN473_c0_g1
GO:0071712	ER-associated misfolded protein catabolic process	13	3	0.6	0.01963	TRINITY_DN2706_c1_g1, TRINITY_DN10396_c0_g1, TRINITY_DN2706_c1_g2
GO:0006914	autophagy	88	9	4.05	0.01968	TRINITY_DN7864_c0_g2, TRINITY_DN4815_c0_g1, TRINITY_DN2706_c1_g1, TRINITY_DN10396_c0_g1, TRINITY_DN2706_c1_g2, TRINITY_DN67630_c0_g1, TRINITY_DN7600_c1_g1, TRINITY_DN1057_c1_g1, TRINITY_DN3059_c0_g1
GO:0061919	process utilizing autophagic mechanism	88	9	4.05	0.01968	TRINITY_DN7864_c0_g2, TRINITY_DN4815_c0_g1, TRINITY_DN2706_c1_g1, TRINITY_DN10396_c0_g1, TRINITY_DN2706_c1_g2, TRINITY_DN67630_c0_g1, TRINITY_DN7600_c1_g1, TRINITY_DN1057_c1_g1, TRINITY_DN3059_c0_g1
GO:0071478	cellular response to radiation	88	9	4.05	0.01968	TRINITY_DN110166_c0_g1, TRINITY_DN6323_c0_g1, TRINITY_DN6323_c0_g2, TRINITY_DN8059_c0_g1, TRINITY_DN7652_c0_g1, TRINITY_DN194_c0_g2, TRINITY_DN3027_c0_g1, TRINITY_DN7466_c0_g1, TRINITY_DN2021_c0_g2
GO:0046496	nicotinamide nucleotide metabolic process	103	10	4.74	0.02008	TRINITY_DN7108_c0_g1, TRINITY_DN609_c1_g1, TRINITY_DN110451_c0_g1, TRINITY_DN6080_c0_g1, TRINITY_DN973_c0_g1, TRINITY_DN2512_c0_g1, TRINITY_DN318_c0_g1, TRINITY_DN8827_c0_g1, TRINITY_DN6449_c0_g1, TRINITY_DN1263_c0_g1
GO:0051603	proteolysis involved in cellular protein catabolic process	404	28	18.59	0.02038	TRINITY_DN3901_c0_g1, TRINITY_DN14791_c0_g1, TRINITY_DN1133_c0_g1, TRINITY_DN12022_c0_g1, TRINITY_DN3518_c0_g2, TRINITY_DN9844_c0_g1, TRINITY_DN15242_c0_g1, TRINITY_DN41819_c0_g1, TRINITY_DN683_c2_g1, TRINITY_DN2706_c1_g1, TRINITY_DN768_c0_g1, TRINITY_DN10396_c0_g1, TRINITY_DN3589_c0_g1, TRINITY_DN10741_c0_g1, TRINITY_DN1603_c0_g1, TRINITY_DN3042_c0_g1, TRINITY_DN2706_c1_g2, TRINITY_DN1851_c0_g1,…
GO:0009894	regulation of catabolic process	134	12	6.17	0.0207	TRINITY_DN3901_c0_g1, TRINITY_DN1133_c0_g1, TRINITY_DN4675_c0_g1, TRINITY_DN2706_c1_g1, TRINITY_DN1816_c0_g1, TRINITY_DN3042_c0_g1, TRINITY_DN4014_c0_g1, TRINITY_DN67630_c0_g1, TRINITY_DN1264_c0_g1, TRINITY_DN7600_c1_g1, TRINITY_DN1057_c1_g1, TRINITY_DN3059_c0_g1
GO:0006534	cysteine metabolic process	35	5	1.61	0.02102	TRINITY_DN912_c0_g1, TRINITY_DN5558_c0_g1, TRINITY_DN66707_c0_g1, TRINITY_DN16781_c0_g1, TRINITY_DN14240_c0_g2
GO:1901699	cellular response to nitrogen compound	89	9	4.1	0.02104	TRINITY_DN9603_c0_g1, TRINITY_DN13194_c0_g1, TRINITY_DN3588_c3_g1, TRINITY_DN1320_c0_g1, TRINITY_DN10817_c0_g1, TRINITY_DN10617_c0_g1, TRINITY_DN6026_c0_g1, TRINITY_DN67630_c0_g1, TRINITY_DN41881_c0_g1
GO:0019362	pyridine nucleotide metabolic process	104	10	4.79	0.02134	TRINITY_DN7108_c0_g1, TRINITY_DN609_c1_g1, TRINITY_DN110451_c0_g1, TRINITY_DN6080_c0_g1, TRINITY_DN973_c0_g1, TRINITY_DN2512_c0_g1, TRINITY_DN318_c0_g1, TRINITY_DN8827_c0_g1, TRINITY_DN6449_c0_g1, TRINITY_DN1263_c0_g1
GO:0009066	aspartate family amino acid metabolic process	61	7	2.81	0.02141	TRINITY_DN12490_c0_g1, TRINITY_DN3155_c1_g1, TRINITY_DN3155_c0_g1, TRINITY_DN221_c0_g1, TRINITY_DN714_c0_g1, TRINITY_DN5558_c0_g1, TRINITY_DN66707_c0_g1
GO:1901565	organonitrogen compound catabolic process	606	39	27.89	0.02145	TRINITY_DN3901_c0_g1, TRINITY_DN5690_c2_g1, TRINITY_DN14791_c0_g1, TRINITY_DN1133_c0_g1, TRINITY_DN4656_c0_g1, TRINITY_DN12022_c0_g1, TRINITY_DN1016_c0_g1, TRINITY_DN3518_c0_g2, TRINITY_DN123627_c0_g1, TRINITY_DN9844_c0_g1, TRINITY_DN15242_c0_g1, TRINITY_DN41819_c0_g1, TRINITY_DN683_c2_g1, TRINITY_DN5562_c0_g1, TRINITY_DN2706_c1_g1, TRINITY_DN768_c0_g1, TRINITY_DN10396_c0_g1, TRINITY_DN6342_c0_g1…
GO:0046907	intracellular transport	571	37	26.27	0.02246	TRINITY_DN6602_c0_g1, TRINITY_DN7864_c0_g2, TRINITY_DN5077_c0_g3, TRINITY_DN4815_c0_g1, TRINITY_DN15242_c0_g1, TRINITY_DN6026_c0_g1, TRINITY_DN2706_c1_g1, TRINITY_DN848_c0_g1, TRINITY_DN5_c5_g1, TRINITY_DN634_c1_g1, TRINITY_DN10396_c0_g1, TRINITY_DN3589_c0_g1, TRINITY_DN11448_c0_g1, TRINITY_DN734_c0_g1, TRINITY_DN2706_c1_g2, TRINITY_DN3698_c0_g1, TRINITY_DN3213_c0_g1, TRINITY_DN1540_c0_g1, TRINIT…
GO:0006766	vitamin metabolic process	105	10	4.83	0.02265	TRINITY_DN107344_c0_g1, TRINITY_DN3109_c0_g1, TRINITY_DN1556_c1_g1, TRINITY_DN2535_c0_g1, TRINITY_DN915_c0_g1, TRINITY_DN473_c0_g1, TRINITY_DN12899_c0_g1, TRINITY_DN3799_c0_g1, TRINITY_DN7483_c0_g2, TRINITY_DN6022_c0_g1
GO:0009926	auxin polar transport	105	10	4.83	0.02265	TRINITY_DN9603_c0_g1, TRINITY_DN13194_c0_g1, TRINITY_DN3588_c3_g1, TRINITY_DN130386_c0_g1, TRINITY_DN10817_c0_g1, TRINITY_DN10617_c0_g1, TRINITY_DN94920_c0_g1, TRINITY_DN1836_c1_g1, TRINITY_DN2064_c0_g1, TRINITY_DN4555_c0_g1
GO:0006730	one-carbon metabolic process	24	4	1.1	0.02266	TRINITY_DN473_c0_g1, TRINITY_DN4980_c0_g1, TRINITY_DN4570_c0_g1, TRINITY_DN9636_c0_g1
GO:0006879	cellular iron ion homeostasis	24	4	1.1	0.02266	TRINITY_DN768_c0_g1, TRINITY_DN25420_c0_g2, TRINITY_DN8771_c1_g1, TRINITY_DN1054_c0_g1
GO:0009086	methionine biosynthetic process	24	4	1.1	0.02266	TRINITY_DN3155_c1_g1, TRINITY_DN3155_c0_g1, TRINITY_DN5558_c0_g1, TRINITY_DN66707_c0_g1
GO:0009753	response to jasmonic acid	136	12	6.26	0.02295	TRINITY_DN3518_c0_g2, TRINITY_DN97185_c0_g1, TRINITY_DN683_c2_g1, TRINITY_DN10355_c0_g1, TRINITY_DN3540_c0_g1, TRINITY_DN13922_c0_g1, TRINITY_DN28941_c0_g1, TRINITY_DN683_c0_g1, TRINITY_DN25790_c0_g1, TRINITY_DN7361_c0_g1, TRINITY_DN82064_c0_g1, TRINITY_DN9201_c1_g1
GO:0071214	cellular response to abiotic stimulus	168	14	7.73	0.02312	TRINITY_DN1991_c0_g3, TRINITY_DN110166_c0_g1, TRINITY_DN1991_c0_g1, TRINITY_DN6323_c0_g1, TRINITY_DN6323_c0_g2, TRINITY_DN8059_c0_g1, TRINITY_DN25410_c0_g1, TRINITY_DN7652_c0_g1, TRINITY_DN194_c0_g2, TRINITY_DN3027_c0_g1, TRINITY_DN7466_c0_g1, TRINITY_DN1144_c1_g1, TRINITY_DN7361_c0_g1, TRINITY_DN2021_c0_g2
GO:0104004	cellular response to environmental stimulus	168	14	7.73	0.02312	TRINITY_DN1991_c0_g3, TRINITY_DN110166_c0_g1, TRINITY_DN1991_c0_g1, TRINITY_DN6323_c0_g1, TRINITY_DN6323_c0_g2, TRINITY_DN8059_c0_g1, TRINITY_DN25410_c0_g1, TRINITY_DN7652_c0_g1, TRINITY_DN194_c0_g2, TRINITY_DN3027_c0_g1, TRINITY_DN7466_c0_g1, TRINITY_DN1144_c1_g1, TRINITY_DN7361_c0_g1, TRINITY_DN2021_c0_g2
GO:0009867	jasmonic acid mediated signaling pathway	76	8	3.5	0.02319	TRINITY_DN3518_c0_g2, TRINITY_DN97185_c0_g1, TRINITY_DN683_c2_g1, TRINITY_DN3540_c0_g1, TRINITY_DN683_c0_g1, TRINITY_DN25790_c0_g1, TRINITY_DN7361_c0_g1, TRINITY_DN9201_c1_g1
GO:0071229	cellular response to acid chemical	499	33	22.96	0.02323	TRINITY_DN1991_c0_g3, TRINITY_DN9603_c0_g1, TRINITY_DN13194_c0_g1, TRINITY_DN3588_c3_g1, TRINITY_DN1320_c0_g1, TRINITY_DN441_c0_g1, TRINITY_DN3518_c0_g2, TRINITY_DN1991_c0_g1, TRINITY_DN10817_c0_g1, TRINITY_DN97185_c0_g1, TRINITY_DN10617_c0_g1, TRINITY_DN35861_c0_g1, TRINITY_DN25410_c0_g1, TRINITY_DN6026_c0_g1, TRINITY_DN683_c2_g1, TRINITY_DN10355_c0_g1, TRINITY_DN3331_c2_g2, TRINITY_DN568_c0_g1,…
GO:0002831	regulation of response to biotic stimulus	121	11	5.57	0.02364	TRINITY_DN97185_c0_g1, TRINITY_DN9569_c0_g1, TRINITY_DN35861_c0_g1, TRINITY_DN3331_c2_g2, TRINITY_DN568_c0_g1, TRINITY_DN3540_c0_g1, TRINITY_DN27696_c0_g1, TRINITY_DN5600_c0_g1, TRINITY_DN6227_c0_g2, TRINITY_DN10067_c0_g1, TRINITY_DN9569_c1_g1
GO:0098660	inorganic ion transmembrane transport	106	10	4.88	0.02402	TRINITY_DN2572_c0_g1, TRINITY_DN5181_c1_g1, TRINITY_DN1009_c0_g1, TRINITY_DN1362_c0_g1, TRINITY_DN16463_c0_g1, TRINITY_DN14419_c0_g1, TRINITY_DN6480_c0_g1, TRINITY_DN446_c0_g1, TRINITY_DN38_c2_g1, TRINITY_DN679_c1_g1
GO:0035966	response to topologically incorrect protein	49	6	2.25	0.02414	TRINITY_DN5639_c1_g1, TRINITY_DN2706_c1_g1, TRINITY_DN10396_c0_g1, TRINITY_DN7674_c0_g1, TRINITY_DN10741_c0_g1, TRINITY_DN2706_c1_g2
GO:0005991	trehalose metabolic process	14	3	0.64	0.02415	TRINITY_DN5031_c0_g1, TRINITY_DN91526_c0_g1, TRINITY_DN629_c5_g1
GO:0012501	programmed cell death	254	19	11.69	0.02574	TRINITY_DN72073_c0_g1, TRINITY_DN40544_c0_g1, TRINITY_DN6553_c1_g1, TRINITY_DN3331_c2_g2, TRINITY_DN10379_c0_g1, TRINITY_DN6744_c3_g1, TRINITY_DN1848_c0_g1, TRINITY_DN5680_c0_g1, TRINITY_DN98708_c0_g1, TRINITY_DN6553_c1_g2, TRINITY_DN6553_c1_g3, TRINITY_DN820_c0_g3, TRINITY_DN6227_c0_g2, TRINITY_DN7165_c0_g1, TRINITY_DN11303_c0_g1, TRINITY_DN4393_c1_g1, TRINITY_DN29862_c0_g1, TRINITY_DN2760_c0_g1…
GO:0033866	nucleoside bisphosphate biosynthetic process	25	4	1.15	0.02603	TRINITY_DN4036_c0_g2, TRINITY_DN1375_c0_g1, TRINITY_DN115130_c0_g1, TRINITY_DN4036_c0_g1
GO:0034030	ribonucleoside bisphosphate biosynthetic process	25	4	1.15	0.02603	TRINITY_DN4036_c0_g2, TRINITY_DN1375_c0_g1, TRINITY_DN115130_c0_g1, TRINITY_DN4036_c0_g1
GO:0034033	purine nucleoside bisphosphate biosynthetic process	25	4	1.15	0.02603	TRINITY_DN4036_c0_g2, TRINITY_DN1375_c0_g1, TRINITY_DN115130_c0_g1, TRINITY_DN4036_c0_g1
GO:0071417	cellular response to organonitrogen compound	78	8	3.59	0.02665	TRINITY_DN9603_c0_g1, TRINITY_DN13194_c0_g1, TRINITY_DN3588_c3_g1, TRINITY_DN10817_c0_g1, TRINITY_DN10617_c0_g1, TRINITY_DN6026_c0_g1, TRINITY_DN67630_c0_g1, TRINITY_DN41881_c0_g1
GO:0032101	regulation of response to external stimulus	140	12	6.44	0.02801	TRINITY_DN97185_c0_g1, TRINITY_DN9569_c0_g1, TRINITY_DN35861_c0_g1, TRINITY_DN3331_c2_g2, TRINITY_DN568_c0_g1, TRINITY_DN3540_c0_g1, TRINITY_DN27696_c0_g1, TRINITY_DN5600_c0_g1, TRINITY_DN6227_c0_g2, TRINITY_DN10067_c0_g1, TRINITY_DN9569_c1_g1, TRINITY_DN32748_c0_g1
GO:0000719	photoreactive repair	6	2	0.28	0.02803	TRINITY_DN5964_c1_g2, TRINITY_DN852_c0_g1
GO:0001655	urogenital system development	6	2	0.28	0.02803	TRINITY_DN8006_c0_g1, TRINITY_DN9884_c0_g1
GO:0006524	alanine catabolic process	6	2	0.28	0.02803	TRINITY_DN5690_c2_g1, TRINITY_DN6342_c0_g1
GO:0009080	pyruvate family amino acid catabolic process	6	2	0.28	0.02803	TRINITY_DN5690_c2_g1, TRINITY_DN6342_c0_g1
GO:0015976	carbon utilization	6	2	0.28	0.02803	TRINITY_DN5531_c0_g1, TRINITY_DN867_c1_g1
GO:0019676	ammonia assimilation cycle	6	2	0.28	0.02803	TRINITY_DN2642_c0_g1, TRINITY_DN6609_c0_g1
GO:0042851	L-alanine metabolic process	6	2	0.28	0.02803	TRINITY_DN5690_c2_g1, TRINITY_DN6342_c0_g1
GO:0042853	L-alanine catabolic process	6	2	0.28	0.02803	TRINITY_DN5690_c2_g1, TRINITY_DN6342_c0_g1
GO:0052126	movement in host environment	6	2	0.28	0.02803	TRINITY_DN3740_c0_g1, TRINITY_DN3415_c0_g1
GO:0052192	movement in environment of other organism involved in symbiotic interaction	6	2	0.28	0.02803	TRINITY_DN3740_c0_g1, TRINITY_DN3415_c0_g1
GO:0034622	cellular protein-containing complex assembly	434	29	19.97	0.0284	TRINITY_DN7864_c0_g2, TRINITY_DN1016_c0_g1, TRINITY_DN1870_c0_g1, TRINITY_DN6996_c0_g1, TRINITY_DN3560_c0_g1, TRINITY_DN1020_c0_g1, TRINITY_DN78001_c0_g1, TRINITY_DN4425_c0_g1, TRINITY_DN3637_c0_g1, TRINITY_DN6274_c1_g1, TRINITY_DN9118_c0_g1, TRINITY_DN9884_c0_g1, TRINITY_DN2874_c0_g1, TRINITY_DN6546_c0_g1, TRINITY_DN3027_c0_g1, TRINITY_DN3386_c0_g1, TRINITY_DN3251_c1_g1, TRINITY_DN882_c0_g1, TRI…
GO:0009110	vitamin biosynthetic process	94	9	4.33	0.02883	TRINITY_DN107344_c0_g1, TRINITY_DN3109_c0_g1, TRINITY_DN1556_c1_g1, TRINITY_DN2535_c0_g1, TRINITY_DN915_c0_g1, TRINITY_DN12899_c0_g1, TRINITY_DN3799_c0_g1, TRINITY_DN7483_c0_g2, TRINITY_DN6022_c0_g1
GO:0030029	actin filament-based process	94	9	4.33	0.02883	TRINITY_DN6602_c0_g1, TRINITY_DN5077_c0_g3, TRINITY_DN5_c5_g1, TRINITY_DN11448_c0_g1, TRINITY_DN4868_c0_g2, TRINITY_DN7098_c0_g1, TRINITY_DN2148_c0_g1, TRINITY_DN9172_c0_g1, TRINITY_DN4555_c0_g1
GO:0006623	protein targeting to vacuole	38	5	1.75	0.02905	TRINITY_DN7864_c0_g2, TRINITY_DN15242_c0_g1, TRINITY_DN3698_c0_g1, TRINITY_DN4156_c0_g1, TRINITY_DN1057_c1_g1
GO:0009070	serine family amino acid biosynthetic process	38	5	1.75	0.02905	TRINITY_DN5690_c2_g1, TRINITY_DN912_c0_g1, TRINITY_DN5929_c0_g1, TRINITY_DN473_c0_g1, TRINITY_DN16781_c0_g1
GO:0046916	cellular transition metal ion homeostasis	38	5	1.75	0.02905	TRINITY_DN768_c0_g1, TRINITY_DN25420_c0_g2, TRINITY_DN2036_c0_g1, TRINITY_DN8771_c1_g1, TRINITY_DN1054_c0_g1
GO:1903825	organic acid transmembrane transport	38	5	1.75	0.02905	TRINITY_DN6609_c0_g1, TRINITY_DN22733_c0_g1, TRINITY_DN7811_c0_g1, TRINITY_DN1144_c1_g1, TRINITY_DN10345_c0_g1
GO:0042548	regulation of photosynthesis, light reaction	15	3	0.69	0.02918	TRINITY_DN1016_c0_g1, TRINITY_DN1263_c0_g1, TRINITY_DN424_c1_g1
GO:0051592	response to calcium ion	15	3	0.69	0.02918	TRINITY_DN2263_c0_g1, TRINITY_DN898_c0_g1, TRINITY_DN1359_c0_g1
GO:0009581	detection of external stimulus	65	7	2.99	0.02924	TRINITY_DN110166_c0_g1, TRINITY_DN6323_c0_g1, TRINITY_DN6323_c0_g2, TRINITY_DN6033_c0_g1, TRINITY_DN8059_c0_g1, TRINITY_DN194_c0_g2, TRINITY_DN2021_c0_g2
GO:0009582	detection of abiotic stimulus	65	7	2.99	0.02924	TRINITY_DN110166_c0_g1, TRINITY_DN6323_c0_g1, TRINITY_DN6323_c0_g2, TRINITY_DN6033_c0_g1, TRINITY_DN8059_c0_g1, TRINITY_DN194_c0_g2, TRINITY_DN2021_c0_g2
GO:0006555	methionine metabolic process	26	4	1.2	0.02967	TRINITY_DN3155_c1_g1, TRINITY_DN3155_c0_g1, TRINITY_DN5558_c0_g1, TRINITY_DN66707_c0_g1
GO:0046173	polyol biosynthetic process	26	4	1.2	0.02967	TRINITY_DN869_c2_g1, TRINITY_DN2535_c0_g1, TRINITY_DN6546_c0_g1, TRINITY_DN11029_c0_g2
GO:0046942	carboxylic acid transport	110	10	5.06	0.0301	TRINITY_DN6609_c0_g1, TRINITY_DN16987_c0_g1, TRINITY_DN5214_c0_g1, TRINITY_DN2262_c0_g1, TRINITY_DN5115_c0_g1, TRINITY_DN7811_c0_g1, TRINITY_DN7934_c0_g1, TRINITY_DN1144_c1_g1, TRINITY_DN10345_c0_g1, TRINITY_DN801_c0_g1
GO:0098662	inorganic cation transmembrane transport	95	9	4.37	0.0306	TRINITY_DN2572_c0_g1, TRINITY_DN5181_c1_g1, TRINITY_DN1009_c0_g1, TRINITY_DN16463_c0_g1, TRINITY_DN14419_c0_g1, TRINITY_DN6480_c0_g1, TRINITY_DN446_c0_g1, TRINITY_DN38_c2_g1, TRINITY_DN679_c1_g1
GO:0031669	cellular response to nutrient levels	126	11	5.8	0.0307	TRINITY_DN11853_c0_g1, TRINITY_DN72073_c0_g1, TRINITY_DN768_c0_g1, TRINITY_DN4319_c1_g1, TRINITY_DN98708_c0_g1, TRINITY_DN6718_c0_g1, TRINITY_DN8482_c0_g1, TRINITY_DN4812_c0_g1, TRINITY_DN67630_c0_g1, TRINITY_DN20242_c0_g1, TRINITY_DN8211_c0_g1
GO:1901700	response to oxygen-containing compound	1399	79	64.38	0.03134	TRINITY_DN1991_c0_g3, TRINITY_DN9603_c0_g1, TRINITY_DN2263_c0_g1, TRINITY_DN135337_c0_g1, TRINITY_DN10622_c0_g1, TRINITY_DN13194_c0_g1, TRINITY_DN3588_c3_g1, TRINITY_DN7108_c0_g1, TRINITY_DN17377_c0_g1, TRINITY_DN426_c0_g1, TRINITY_DN5639_c1_g1, TRINITY_DN1320_c0_g1, TRINITY_DN441_c0_g1, TRINITY_DN3518_c0_g2, TRINITY_DN1991_c0_g1, TRINITY_DN2638_c0_g1, TRINITY_DN10817_c0_g1, TRINITY_DN8662_c0_g1,…
GO:0001505	regulation of neurotransmitter levels	52	6	2.39	0.03134	TRINITY_DN2642_c0_g1, TRINITY_DN5690_c2_g1, TRINITY_DN4656_c0_g1, TRINITY_DN5929_c0_g1, TRINITY_DN446_c0_g1, TRINITY_DN473_c0_g1
GO:0065002	intracellular protein transmembrane transport	66	7	3.04	0.03147	TRINITY_DN848_c0_g1, TRINITY_DN3589_c0_g1, TRINITY_DN3213_c0_g1, TRINITY_DN5585_c0_g1, TRINITY_DN11277_c0_g1, TRINITY_DN4866_c0_g1, TRINITY_DN6228_c0_g1
GO:0010078	maintenance of root meristem identity	39	5	1.79	0.03211	TRINITY_DN3518_c0_g2, TRINITY_DN683_c2_g1, TRINITY_DN683_c0_g1, TRINITY_DN25790_c0_g1, TRINITY_DN9201_c1_g1
GO:0000271	polysaccharide biosynthetic process	244	18	11.23	0.03309	TRINITY_DN2263_c0_g1, TRINITY_DN4146_c0_g1, TRINITY_DN733_c0_g1, TRINITY_DN395_c0_g1, TRINITY_DN1939_c0_g1, TRINITY_DN3165_c0_g1, TRINITY_DN706_c0_g1, TRINITY_DN3630_c0_g1, TRINITY_DN8278_c0_g1, TRINITY_DN3238_c0_g1, TRINITY_DN982_c0_g1, TRINITY_DN6033_c0_g1, TRINITY_DN10606_c0_g1, TRINITY_DN982_c0_g2, TRINITY_DN9104_c0_g1, TRINITY_DN15265_c0_g1, TRINITY_DN9765_c0_g1, TRINITY_DN6336_c1_g1
GO:0006338	chromatin remodeling	53	6	2.44	0.03402	TRINITY_DN97185_c0_g1, TRINITY_DN3540_c0_g1, TRINITY_DN11499_c0_g1, TRINITY_DN4805_c0_g1, TRINITY_DN2884_c0_g1, TRINITY_DN73371_c0_g1
GO:0090691	formation of plant organ boundary	16	3	0.74	0.03471	TRINITY_DN97185_c0_g1, TRINITY_DN3540_c0_g1, TRINITY_DN2884_c0_g1
GO:0060918	auxin transport	113	10	5.2	0.03532	TRINITY_DN9603_c0_g1, TRINITY_DN13194_c0_g1, TRINITY_DN3588_c3_g1, TRINITY_DN130386_c0_g1, TRINITY_DN10817_c0_g1, TRINITY_DN10617_c0_g1, TRINITY_DN94920_c0_g1, TRINITY_DN1836_c1_g1, TRINITY_DN2064_c0_g1, TRINITY_DN4555_c0_g1
GO:0000041	transition metal ion transport	40	5	1.84	0.03536	TRINITY_DN2572_c0_g1, TRINITY_DN1009_c0_g1, TRINITY_DN14419_c0_g1, TRINITY_DN6480_c0_g1, TRINITY_DN7789_c0_g1
GO:0006006	glucose metabolic process	40	5	1.84	0.03536	TRINITY_DN7108_c0_g1, TRINITY_DN609_c1_g1, TRINITY_DN6033_c0_g1, TRINITY_DN8827_c0_g1, TRINITY_DN4616_c0_g2
GO:0019637	organophosphate metabolic process	611	38	28.12	0.03622	TRINITY_DN4036_c0_g2, TRINITY_DN7108_c0_g1, TRINITY_DN609_c1_g1, TRINITY_DN441_c0_g1, TRINITY_DN107344_c0_g1, TRINITY_DN2212_c0_g1, TRINITY_DN12864_c0_g1, TRINITY_DN110451_c0_g1, TRINITY_DN6080_c0_g1, TRINITY_DN869_c2_g1, TRINITY_DN8291_c0_g1, TRINITY_DN973_c0_g1, TRINITY_DN1375_c0_g1, TRINITY_DN115130_c0_g1, TRINITY_DN3500_c2_g1, TRINITY_DN16463_c0_g1, TRINITY_DN520_c0_g1, TRINITY_DN2512_c0_g1, …
GO:0071806	protein transmembrane transport	68	7	3.13	0.03625	TRINITY_DN848_c0_g1, TRINITY_DN3589_c0_g1, TRINITY_DN3213_c0_g1, TRINITY_DN5585_c0_g1, TRINITY_DN11277_c0_g1, TRINITY_DN4866_c0_g1, TRINITY_DN6228_c0_g1
GO:0071702	organic substance transport	996	58	45.83	0.03684	TRINITY_DN4408_c0_g1, TRINITY_DN7864_c0_g2, TRINITY_DN6609_c0_g1, TRINITY_DN5563_c0_g2, TRINITY_DN5482_c0_g2, TRINITY_DN575_c1_g1, TRINITY_DN16987_c0_g1, TRINITY_DN4815_c0_g1, TRINITY_DN5183_c0_g1, TRINITY_DN15242_c0_g1, TRINITY_DN6026_c0_g1, TRINITY_DN2706_c1_g1, TRINITY_DN135252_c0_g1, TRINITY_DN848_c0_g1, TRINITY_DN24869_c0_g2, TRINITY_DN10943_c0_g1, TRINITY_DN22733_c0_g1, TRINITY_DN634_c1_g1,…
GO:0010114	response to red light	28	4	1.29	0.03783	TRINITY_DN7652_c0_g1, TRINITY_DN6718_c0_g1, TRINITY_DN3027_c0_g1, TRINITY_DN4812_c0_g1
GO:0070887	cellular response to chemical stimulus	1293	73	59.5	0.03785	TRINITY_DN1991_c0_g3, TRINITY_DN9603_c0_g1, TRINITY_DN13194_c0_g1, TRINITY_DN193_c0_g1, TRINITY_DN3588_c3_g1, TRINITY_DN426_c0_g1, TRINITY_DN5639_c1_g1, TRINITY_DN1320_c0_g1, TRINITY_DN441_c0_g1, TRINITY_DN11889_c0_g1, TRINITY_DN10095_c0_g1, TRINITY_DN130386_c0_g1, TRINITY_DN3518_c0_g2, TRINITY_DN1991_c0_g1, TRINITY_DN10817_c0_g1, TRINITY_DN97185_c0_g1, TRINITY_DN10617_c0_g1, TRINITY_DN35861_c0_g…
GO:0006522	alanine metabolic process	7	2	0.32	0.03806	TRINITY_DN5690_c2_g1, TRINITY_DN6342_c0_g1
GO:0009078	pyruvate family amino acid metabolic process	7	2	0.32	0.03806	TRINITY_DN5690_c2_g1, TRINITY_DN6342_c0_g1
GO:0015749	monosaccharide transmembrane transport	7	2	0.32	0.03806	TRINITY_DN4408_c0_g1, TRINITY_DN7811_c0_g1
GO:0019509	L-methionine salvage from methylthioadenosine	7	2	0.32	0.03806	TRINITY_DN5558_c0_g1, TRINITY_DN66707_c0_g1
GO:0033383	geranyl diphosphate metabolic process	7	2	0.32	0.03806	TRINITY_DN8291_c0_g1, TRINITY_DN12536_c2_g2
GO:0033384	geranyl diphosphate biosynthetic process	7	2	0.32	0.03806	TRINITY_DN8291_c0_g1, TRINITY_DN12536_c2_g2
GO:0043102	amino acid salvage	7	2	0.32	0.03806	TRINITY_DN5558_c0_g1, TRINITY_DN66707_c0_g1
GO:0046500	S-adenosylmethionine metabolic process	7	2	0.32	0.03806	TRINITY_DN5558_c0_g1, TRINITY_DN66707_c0_g1
GO:0071267	L-methionine salvage	7	2	0.32	0.03806	TRINITY_DN5558_c0_g1, TRINITY_DN66707_c0_g1
GO:1900180	regulation of protein localization to nucleus	7	2	0.32	0.03806	TRINITY_DN6026_c0_g1, TRINITY_DN3429_c0_g2
GO:0009056	catabolic process	1454	81	66.91	0.03875	TRINITY_DN3901_c0_g1, TRINITY_DN5690_c2_g1, TRINITY_DN14791_c0_g1, TRINITY_DN1133_c0_g1, TRINITY_DN4656_c0_g1, TRINITY_DN12022_c0_g1, TRINITY_DN7108_c0_g1, TRINITY_DN609_c1_g1, TRINITY_DN7864_c0_g2, TRINITY_DN9624_c0_g1, TRINITY_DN1016_c0_g1, TRINITY_DN3518_c0_g2, TRINITY_DN2638_c0_g1, TRINITY_DN34011_c0_g1, TRINITY_DN9940_c0_g1, TRINITY_DN323_c0_g1, TRINITY_DN123627_c0_g1, TRINITY_DN4815_c0_g1, …
GO:0030163	protein catabolic process	447	29	20.57	0.03945	TRINITY_DN3901_c0_g1, TRINITY_DN14791_c0_g1, TRINITY_DN1133_c0_g1, TRINITY_DN12022_c0_g1, TRINITY_DN1016_c0_g1, TRINITY_DN3518_c0_g2, TRINITY_DN9844_c0_g1, TRINITY_DN15242_c0_g1, TRINITY_DN41819_c0_g1, TRINITY_DN683_c2_g1, TRINITY_DN2706_c1_g1, TRINITY_DN768_c0_g1, TRINITY_DN10396_c0_g1, TRINITY_DN3589_c0_g1, TRINITY_DN10741_c0_g1, TRINITY_DN1603_c0_g1, TRINITY_DN3042_c0_g1, TRINITY_DN2706_c1_g2,…
GO:0030091	protein repair	17	3	0.78	0.04075	TRINITY_DN1016_c0_g1, TRINITY_DN9118_c0_g1, TRINITY_DN882_c0_g1
GO:0033157	regulation of intracellular protein transport	17	3	0.78	0.04075	TRINITY_DN4815_c0_g1, TRINITY_DN6026_c0_g1, TRINITY_DN3429_c0_g2
GO:0010506	regulation of autophagy	29	4	1.33	0.04234	TRINITY_DN67630_c0_g1, TRINITY_DN7600_c1_g1, TRINITY_DN1057_c1_g1, TRINITY_DN3059_c0_g1
GO:0042181	ketone biosynthetic process	29	4	1.33	0.04234	TRINITY_DN12638_c0_g1, TRINITY_DN8992_c0_g1, TRINITY_DN7862_c0_g1, TRINITY_DN6531_c0_g1
GO:0043069	negative regulation of programmed cell death	29	4	1.33	0.04234	TRINITY_DN1848_c0_g1, TRINITY_DN820_c0_g3, TRINITY_DN6227_c0_g2, TRINITY_DN4393_c1_g1
GO:1901661	quinone metabolic process	29	4	1.33	0.04234	TRINITY_DN12638_c0_g1, TRINITY_DN8992_c0_g1, TRINITY_DN7862_c0_g1, TRINITY_DN6531_c0_g1
GO:1901663	quinone biosynthetic process	29	4	1.33	0.04234	TRINITY_DN12638_c0_g1, TRINITY_DN8992_c0_g1, TRINITY_DN7862_c0_g1, TRINITY_DN6531_c0_g1
GO:0042631	cellular response to water deprivation	42	5	1.93	0.04244	TRINITY_DN1991_c0_g3, TRINITY_DN1991_c0_g1, TRINITY_DN25410_c0_g1, TRINITY_DN1144_c1_g1, TRINITY_DN7361_c0_g1
GO:0071462	cellular response to water stimulus	42	5	1.93	0.04244	TRINITY_DN1991_c0_g3, TRINITY_DN1991_c0_g1, TRINITY_DN25410_c0_g1, TRINITY_DN1144_c1_g1, TRINITY_DN7361_c0_g1
GO:0044248	cellular catabolic process	1242	70	57.15	0.0428	TRINITY_DN3901_c0_g1, TRINITY_DN5690_c2_g1, TRINITY_DN14791_c0_g1, TRINITY_DN1133_c0_g1, TRINITY_DN4656_c0_g1, TRINITY_DN12022_c0_g1, TRINITY_DN7108_c0_g1, TRINITY_DN609_c1_g1, TRINITY_DN7864_c0_g2, TRINITY_DN9624_c0_g1, TRINITY_DN1016_c0_g1, TRINITY_DN3518_c0_g2, TRINITY_DN2638_c0_g1, TRINITY_DN34011_c0_g1, TRINITY_DN323_c0_g1, TRINITY_DN123627_c0_g1, TRINITY_DN4815_c0_g1, TRINITY_DN10021_c0_g1,…
GO:0006418	tRNA aminoacylation for protein translation	56	6	2.58	0.04293	TRINITY_DN24353_c0_g1, TRINITY_DN1886_c1_g1, TRINITY_DN2675_c2_g1, TRINITY_DN4607_c0_g1, TRINITY_DN1511_c0_g1, TRINITY_DN5923_c0_g1
GO:0042742	defense response to bacterium	415	27	19.1	0.04438	TRINITY_DN23271_c0_g1, TRINITY_DN5639_c1_g1, TRINITY_DN9569_c0_g1, TRINITY_DN19294_c0_g1, TRINITY_DN35861_c0_g1, TRINITY_DN474_c0_g1, TRINITY_DN25410_c0_g1, TRINITY_DN6553_c1_g1, TRINITY_DN568_c0_g1, TRINITY_DN6744_c3_g1, TRINITY_DN1848_c0_g1, TRINITY_DN5680_c0_g1, TRINITY_DN27696_c0_g1, TRINITY_DN5600_c0_g1, TRINITY_DN3042_c0_g1, TRINITY_DN6553_c1_g2, TRINITY_DN6553_c1_g3, TRINITY_DN820_c0_g3, T…
GO:0001845	phagolysosome assembly	1	1	0.05	0.04602	TRINITY_DN1540_c0_g1
GO:0002532	production of molecular mediator involved in inflammatory response	1	1	0.05	0.04602	TRINITY_DN32748_c0_g1
GO:0002534	cytokine production involved in inflammatory response	1	1	0.05	0.04602	TRINITY_DN32748_c0_g1
GO:0006054	N-acetylneuraminate metabolic process	1	1	0.05	0.04602	TRINITY_DN7319_c0_g1
GO:0006742	NADP catabolic process	1	1	0.05	0.04602	TRINITY_DN6449_c0_g1
GO:0006895	Golgi to endosome transport	1	1	0.05	0.04602	TRINITY_DN1057_c1_g1
GO:0007442	hindgut morphogenesis	1	1	0.05	0.04602	TRINITY_DN9884_c0_g1
GO:0007443	Malpighian tubule morphogenesis	1	1	0.05	0.04602	TRINITY_DN9884_c0_g1
GO:0007510	cardioblast cell fate determination	1	1	0.05	0.04602	TRINITY_DN9884_c0_g1
GO:0008611	ether lipid biosynthetic process	1	1	0.05	0.04602	TRINITY_DN2795_c0_g1
GO:0009780	photosynthetic NADP+ reduction	1	1	0.05	0.04602	TRINITY_DN1263_c0_g1
GO:0009805	coumarin biosynthetic process	1	1	0.05	0.04602	TRINITY_DN5921_c0_g1
GO:0010002	cardioblast differentiation	1	1	0.05	0.04602	TRINITY_DN9884_c0_g1
GO:0010157	response to chlorate	1	1	0.05	0.04602	TRINITY_DN4866_c0_g1
GO:0010360	negative regulation of anion channel activity	1	1	0.05	0.04602	TRINITY_DN5181_c1_g1
GO:0010361	regulation of anion channel activity by blue light	1	1	0.05	0.04602	TRINITY_DN5181_c1_g1
GO:0010362	negative regulation of anion channel activity by blue light	1	1	0.05	0.04602	TRINITY_DN5181_c1_g1
GO:0014065	phosphatidylinositol 3-kinase signaling	1	1	0.05	0.04602	TRINITY_DN32748_c0_g1
GO:0014066	regulation of phosphatidylinositol 3-kinase signaling	1	1	0.05	0.04602	TRINITY_DN32748_c0_g1
GO:0014067	negative regulation of phosphatidylinositol 3-kinase signaling	1	1	0.05	0.04602	TRINITY_DN32748_c0_g1
GO:0015689	molybdate ion transport	1	1	0.05	0.04602	TRINITY_DN14880_c0_g1
GO:0015691	cadmium ion transport	1	1	0.05	0.04602	TRINITY_DN2572_c0_g1
GO:0015882	L-ascorbic acid transmembrane transport	1	1	0.05	0.04602	TRINITY_DN7811_c0_g1
GO:0017009	protein-phycocyanobilin linkage	1	1	0.05	0.04602	TRINITY_DN3415_c0_g1
GO:0018871	1-aminocyclopropane-1-carboxylate metabolic process	1	1	0.05	0.04602	TRINITY_DN1706_c0_g1
GO:0032607	interferon-alpha production	1	1	0.05	0.04602	TRINITY_DN32748_c0_g1
GO:0032647	regulation of interferon-alpha production	1	1	0.05	0.04602	TRINITY_DN32748_c0_g1
GO:0032687	negative regulation of interferon-alpha production	1	1	0.05	0.04602	TRINITY_DN32748_c0_g1
GO:0032688	negative regulation of interferon-beta production	1	1	0.05	0.04602	TRINITY_DN32748_c0_g1
GO:0032715	negative regulation of interleukin-6 production	1	1	0.05	0.04602	TRINITY_DN32748_c0_g1
GO:0032720	negative regulation of tumor necrosis factor production	1	1	0.05	0.04602	TRINITY_DN32748_c0_g1
GO:0033519	phytyl diphosphate metabolic process	1	1	0.05	0.04602	TRINITY_DN915_c0_g1
GO:0033521	phytyl diphosphate biosynthetic process	1	1	0.05	0.04602	TRINITY_DN915_c0_g1
GO:0036498	IRE1-mediated unfolded protein response	1	1	0.05	0.04602	TRINITY_DN5639_c1_g1
GO:0038034	signal transduction in absence of ligand	1	1	0.05	0.04602	TRINITY_DN4393_c1_g1
GO:0038061	NIK/NF-kappaB signaling	1	1	0.05	0.04602	TRINITY_DN32748_c0_g1
GO:0042218	1-aminocyclopropane-1-carboxylate biosynthetic process	1	1	0.05	0.04602	TRINITY_DN1706_c0_g1
GO:0042554	superoxide anion generation	1	1	0.05	0.04602	TRINITY_DN123627_c0_g1
GO:0042684	cardioblast cell fate commitment	1	1	0.05	0.04602	TRINITY_DN9884_c0_g1
GO:0042754	negative regulation of circadian rhythm	1	1	0.05	0.04602	TRINITY_DN7428_c0_g1
GO:0043277	apoptotic cell clearance	1	1	0.05	0.04602	TRINITY_DN1540_c0_g1
GO:0043949	regulation of cAMP-mediated signaling	1	1	0.05	0.04602	TRINITY_DN1568_c0_g1
GO:0044546	NLRP3 inflammasome complex assembly	1	1	0.05	0.04602	TRINITY_DN32748_c0_g1
GO:0045920	negative regulation of exocytosis	1	1	0.05	0.04602	TRINITY_DN1568_c0_g1
GO:0046110	xanthine metabolic process	1	1	0.05	0.04602	TRINITY_DN123627_c0_g1
GO:0046380	N-acetylneuraminate biosynthetic process	1	1	0.05	0.04602	TRINITY_DN7319_c0_g1
GO:0046485	ether lipid metabolic process	1	1	0.05	0.04602	TRINITY_DN2795_c0_g1
GO:0046504	glycerol ether biosynthetic process	1	1	0.05	0.04602	TRINITY_DN2795_c0_g1
GO:0046741	transport of virus in host, tissue to tissue	1	1	0.05	0.04602	TRINITY_DN3415_c0_g1
GO:0048144	fibroblast proliferation	1	1	0.05	0.04602	TRINITY_DN32748_c0_g1
GO:0048145	regulation of fibroblast proliferation	1	1	0.05	0.04602	TRINITY_DN32748_c0_g1
GO:0048147	negative regulation of fibroblast proliferation	1	1	0.05	0.04602	TRINITY_DN32748_c0_g1
GO:0048384	retinoic acid receptor signaling pathway	1	1	0.05	0.04602	TRINITY_DN1264_c0_g1
GO:0048385	regulation of retinoic acid receptor signaling pathway	1	1	0.05	0.04602	TRINITY_DN1264_c0_g1
GO:0048387	negative regulation of retinoic acid receptor signaling pathway	1	1	0.05	0.04602	TRINITY_DN1264_c0_g1
GO:0048619	embryonic hindgut morphogenesis	1	1	0.05	0.04602	TRINITY_DN9884_c0_g1
GO:0050680	negative regulation of epithelial cell proliferation	1	1	0.05	0.04602	TRINITY_DN32748_c0_g1
GO:0050728	negative regulation of inflammatory response	1	1	0.05	0.04602	TRINITY_DN32748_c0_g1
GO:0051958	methotrexate transport	1	1	0.05	0.04602	TRINITY_DN801_c0_g1
GO:0060586	multicellular organismal iron ion homeostasis	1	1	0.05	0.04602	TRINITY_DN768_c0_g1
GO:0060911	cardiac cell fate commitment	1	1	0.05	0.04602	TRINITY_DN9884_c0_g1
GO:0060913	cardiac cell fate determination	1	1	0.05	0.04602	TRINITY_DN9884_c0_g1
GO:0061326	renal tubule development	1	1	0.05	0.04602	TRINITY_DN9884_c0_g1
GO:0061333	renal tubule morphogenesis	1	1	0.05	0.04602	TRINITY_DN9884_c0_g1
GO:0061525	hindgut development	1	1	0.05	0.04602	TRINITY_DN9884_c0_g1
GO:0061734	parkin-mediated stimulation of mitophagy in response to mitochondrial depolarization	1	1	0.05	0.04602	TRINITY_DN1057_c1_g1
GO:0070143	mitochondrial alanyl-tRNA aminoacylation	1	1	0.05	0.04602	TRINITY_DN1511_c0_g1
GO:0071461	cellular response to redox state	1	1	0.05	0.04602	TRINITY_DN7466_c0_g1
GO:0072002	Malpighian tubule development	1	1	0.05	0.04602	TRINITY_DN9884_c0_g1
GO:0080181	lateral root branching	1	1	0.05	0.04602	TRINITY_DN4425_c0_g1
GO:0090385	phagosome-lysosome fusion	1	1	0.05	0.04602	TRINITY_DN1540_c0_g1
GO:0090386	phagosome maturation involved in apoptotic cell clearance	1	1	0.05	0.04602	TRINITY_DN1540_c0_g1
GO:0090387	phagolysosome assembly involved in apoptotic cell clearance	1	1	0.05	0.04602	TRINITY_DN1540_c0_g1
GO:0090389	phagosome-lysosome fusion involved in apoptotic cell clearance	1	1	0.05	0.04602	TRINITY_DN1540_c0_g1
GO:0090659	walking behavior	1	1	0.05	0.04602	TRINITY_DN1540_c0_g1
GO:0097192	extrinsic apoptotic signaling pathway in absence of ligand	1	1	0.05	0.04602	TRINITY_DN4393_c1_g1
GO:0097339	glycolate transmembrane transport	1	1	0.05	0.04602	TRINITY_DN1144_c1_g1
GO:0097384	cellular lipid biosynthetic process	1	1	0.05	0.04602	TRINITY_DN2795_c0_g1
GO:0098779	positive regulation of mitophagy in response to mitochondrial depolarization	1	1	0.05	0.04602	TRINITY_DN1057_c1_g1
GO:1900015	regulation of cytokine production involved in inflammatory response	1	1	0.05	0.04602	TRINITY_DN32748_c0_g1
GO:1900016	negative regulation of cytokine production involved in inflammatory response	1	1	0.05	0.04602	TRINITY_DN32748_c0_g1
GO:1900225	regulation of NLRP3 inflammasome complex assembly	1	1	0.05	0.04602	TRINITY_DN32748_c0_g1
GO:1900226	negative regulation of NLRP3 inflammasome complex assembly	1	1	0.05	0.04602	TRINITY_DN32748_c0_g1
GO:1900866	glycolate transport	1	1	0.05	0.04602	TRINITY_DN1144_c1_g1
GO:1901099	negative regulation of signal transduction in absence of ligand	1	1	0.05	0.04602	TRINITY_DN4393_c1_g1
GO:1901222	regulation of NIK/NF-kappaB signaling	1	1	0.05	0.04602	TRINITY_DN32748_c0_g1
GO:1901223	negative regulation of NIK/NF-kappaB signaling	1	1	0.05	0.04602	TRINITY_DN32748_c0_g1
GO:1901503	ether biosynthetic process	1	1	0.05	0.04602	TRINITY_DN2795_c0_g1
GO:1901524	regulation of mitophagy	1	1	0.05	0.04602	TRINITY_DN1057_c1_g1
GO:1901526	positive regulation of mitophagy	1	1	0.05	0.04602	TRINITY_DN1057_c1_g1
GO:1901944	miltiradiene metabolic process	1	1	0.05	0.04602	TRINITY_DN6058_c2_g1
GO:1901946	miltiradiene biosynthetic process	1	1	0.05	0.04602	TRINITY_DN6058_c2_g1
GO:1901975	glycerate transmembrane transport	1	1	0.05	0.04602	TRINITY_DN1144_c1_g1
GO:1902490	regulation of sperm capacitation	1	1	0.05	0.04602	TRINITY_DN1568_c0_g1
GO:1902551	regulation of catalase activity	1	1	0.05	0.04602	TRINITY_DN8243_c0_g1
GO:1902553	positive regulation of catalase activity	1	1	0.05	0.04602	TRINITY_DN8243_c0_g1
GO:1903429	regulation of cell maturation	1	1	0.05	0.04602	TRINITY_DN1568_c0_g1
GO:1903556	negative regulation of tumor necrosis factor superfamily cytokine production	1	1	0.05	0.04602	TRINITY_DN32748_c0_g1
GO:1903599	positive regulation of autophagy of mitochondrion	1	1	0.05	0.04602	TRINITY_DN1057_c1_g1
GO:1903792	negative regulation of anion transport	1	1	0.05	0.04602	TRINITY_DN5181_c1_g1
GO:1903960	negative regulation of anion transmembrane transport	1	1	0.05	0.04602	TRINITY_DN5181_c1_g1
GO:1904923	regulation of autophagy of mitochondrion in response to mitochondrial depolarization	1	1	0.05	0.04602	TRINITY_DN1057_c1_g1
GO:1904925	positive regulation of autophagy of mitochondrion in response to mitochondrial depolarization	1	1	0.05	0.04602	TRINITY_DN1057_c1_g1
GO:1905089	regulation of parkin-mediated stimulation of mitophagy in response to mitochondrial depolarization	1	1	0.05	0.04602	TRINITY_DN1057_c1_g1
GO:1905090	negative regulation of parkin-mediated stimulation of mitophagy in response to mitochondrial depolarization	1	1	0.05	0.04602	TRINITY_DN1057_c1_g1
GO:2000470	positive regulation of peroxidase activity	1	1	0.05	0.04602	TRINITY_DN8243_c0_g1
GO:2001239	regulation of extrinsic apoptotic signaling pathway in absence of ligand	1	1	0.05	0.04602	TRINITY_DN4393_c1_g1
GO:2001240	negative regulation of extrinsic apoptotic signaling pathway in absence of ligand	1	1	0.05	0.04602	TRINITY_DN4393_c1_g1
GO:0016101	diterpenoid metabolic process	57	6	2.62	0.0462	TRINITY_DN40250_c0_g1, TRINITY_DN9804_c0_g1, TRINITY_DN8212_c1_g1, TRINITY_DN6058_c2_g1, TRINITY_DN8483_c2_g1, TRINITY_DN6022_c0_g1
GO:0009686	gibberellin biosynthetic process	43	5	1.98	0.04628	TRINITY_DN40250_c0_g1, TRINITY_DN9804_c0_g1, TRINITY_DN8212_c1_g1, TRINITY_DN6058_c2_g1, TRINITY_DN8483_c2_g1
GO:1900424	regulation of defense response to bacterium	87	8	4	0.04662	TRINITY_DN9569_c0_g1, TRINITY_DN35861_c0_g1, TRINITY_DN568_c0_g1, TRINITY_DN27696_c0_g1, TRINITY_DN5600_c0_g1, TRINITY_DN6227_c0_g2, TRINITY_DN10067_c0_g1, TRINITY_DN9569_c1_g1
GO:0010015	root morphogenesis	237	17	10.91	0.04692	TRINITY_DN2263_c0_g1, TRINITY_DN3518_c0_g2, TRINITY_DN575_c1_g1, TRINITY_DN683_c2_g1, TRINITY_DN973_c0_g1, TRINITY_DN4425_c0_g1, TRINITY_DN12266_c0_g1, TRINITY_DN13922_c0_g1, TRINITY_DN2163_c0_g1, TRINITY_DN1836_c1_g1, TRINITY_DN21953_c0_g1, TRINITY_DN9172_c0_g1, TRINITY_DN106312_c0_g1, TRINITY_DN2064_c0_g1, TRINITY_DN683_c0_g1, TRINITY_DN25790_c0_g1, TRINITY_DN9201_c1_g1
GO:0006515	protein quality control for misfolded or incompletely synthesized proteins	30	4	1.38	0.04714	TRINITY_DN2706_c1_g1, TRINITY_DN10396_c0_g1, TRINITY_DN3589_c0_g1, TRINITY_DN2706_c1_g2
GO:0042558	pteridine-containing compound metabolic process	30	4	1.38	0.04714	TRINITY_DN6546_c0_g1, TRINITY_DN473_c0_g1, TRINITY_DN4980_c0_g1, TRINITY_DN4570_c0_g1
GO:0007015	actin filament organization	72	7	3.31	0.04718	TRINITY_DN6602_c0_g1, TRINITY_DN5077_c0_g3, TRINITY_DN5_c5_g1, TRINITY_DN7098_c0_g1, TRINITY_DN2148_c0_g1, TRINITY_DN9172_c0_g1, TRINITY_DN4555_c0_g1
GO:0030968	endoplasmic reticulum unfolded protein response	18	3	0.83	0.04727	TRINITY_DN5639_c1_g1, TRINITY_DN7674_c0_g1, TRINITY_DN10741_c0_g1
GO:0048859	formation of anatomical boundary	18	3	0.83	0.04727	TRINITY_DN97185_c0_g1, TRINITY_DN3540_c0_g1, TRINITY_DN2884_c0_g1
GO:0071452	cellular response to singlet oxygen	18	3	0.83	0.04727	TRINITY_DN72073_c0_g1, TRINITY_DN98708_c0_g1, TRINITY_DN8211_c0_g1
GO:0042445	hormone metabolic process	220	16	10.12	0.04761	TRINITY_DN9603_c0_g1, TRINITY_DN13194_c0_g1, TRINITY_DN3588_c3_g1, TRINITY_DN10817_c0_g1, TRINITY_DN10617_c0_g1, TRINITY_DN98256_c0_g1, TRINITY_DN40250_c0_g1, TRINITY_DN9804_c0_g1, TRINITY_DN8212_c1_g1, TRINITY_DN2391_c0_g1, TRINITY_DN5118_c0_g1, TRINITY_DN7253_c1_g1, TRINITY_DN6058_c2_g1, TRINITY_DN8483_c2_g1, TRINITY_DN6673_c0_g1, TRINITY_DN629_c5_g1
GO:0006820	anion transport	238	17	10.95	0.04847	TRINITY_DN193_c0_g1, TRINITY_DN5181_c1_g1, TRINITY_DN6609_c0_g1, TRINITY_DN1320_c0_g1, TRINITY_DN16987_c0_g1, TRINITY_DN1362_c0_g1, TRINITY_DN354_c0_g1, TRINITY_DN5214_c0_g1, TRINITY_DN2262_c0_g1, TRINITY_DN5115_c0_g1, TRINITY_DN7811_c0_g1, TRINITY_DN38_c2_g1, TRINITY_DN7934_c0_g1, TRINITY_DN1144_c1_g1, TRINITY_DN10345_c0_g1, TRINITY_DN14880_c0_g1, TRINITY_DN801_c0_g1
GO:0007268	chemical synaptic transmission	8	2	0.37	0.04923	TRINITY_DN1540_c0_g1, TRINITY_DN446_c0_g1
GO:0009228	thiamine biosynthetic process	8	2	0.37	0.04923	TRINITY_DN107344_c0_g1, TRINITY_DN3799_c0_g1
GO:0009660	amyloplast organization	8	2	0.37	0.04923	TRINITY_DN5402_c0_g1, TRINITY_DN3698_c0_g1
GO:0032790	ribosome disassembly	8	2	0.37	0.04923	TRINITY_DN763_c2_g1, TRINITY_DN11556_c2_g1
GO:0034067	protein localization to Golgi apparatus	8	2	0.37	0.04923	TRINITY_DN4156_c0_g1, TRINITY_DN1057_c1_g1
GO:0042724	thiamine-containing compound biosynthetic process	8	2	0.37	0.04923	TRINITY_DN107344_c0_g1, TRINITY_DN3799_c0_g1
GO:0043461	proton-transporting ATP synthase complex assembly	8	2	0.37	0.04923	TRINITY_DN10125_c0_g1, TRINITY_DN15733_c0_g1
GO:0048015	phosphatidylinositol-mediated signaling	8	2	0.37	0.04923	TRINITY_DN4231_c0_g1, TRINITY_DN32748_c0_g1
GO:0051353	positive regulation of oxidoreductase activity	8	2	0.37	0.04923	TRINITY_DN8243_c0_g1, TRINITY_DN7823_c1_g1
GO:0060211	regulation of nuclear-transcribed mRNA poly(A) tail shortening	8	2	0.37	0.04923	TRINITY_DN1816_c0_g1, TRINITY_DN1264_c0_g1
GO:0070920	regulation of production of small RNA involved in gene silencing by RNA	8	2	0.37	0.04923	TRINITY_DN2406_c0_g1, TRINITY_DN2884_c0_g1
GO:0098916	anterograde trans-synaptic signaling	8	2	0.37	0.04923	TRINITY_DN1540_c0_g1, TRINITY_DN446_c0_g1
GO:1900151	regulation of nuclear-transcribed mRNA catabolic process, deadenylation-dependent decay	8	2	0.37	0.04923	TRINITY_DN1816_c0_g1, TRINITY_DN1264_c0_g1
GO:1904589	regulation of protein import	8	2	0.37	0.04923	TRINITY_DN6026_c0_g1, TRINITY_DN3429_c0_g2
GO:0030036	actin cytoskeleton organization	88	8	4.05	0.04931	TRINITY_DN6602_c0_g1, TRINITY_DN5077_c0_g3, TRINITY_DN5_c5_g1, TRINITY_DN4868_c0_g2, TRINITY_DN7098_c0_g1, TRINITY_DN2148_c0_g1, TRINITY_DN9172_c0_g1, TRINITY_DN4555_c0_g1
GO:0009152	purine ribonucleotide biosynthetic process	120	10	5.52	0.04989	TRINITY_DN4036_c0_g2, TRINITY_DN7108_c0_g1, TRINITY_DN609_c1_g1, TRINITY_DN110451_c0_g1, TRINITY_DN973_c0_g1, TRINITY_DN1375_c0_g1, TRINITY_DN115130_c0_g1, TRINITY_DN16463_c0_g1, TRINITY_DN4036_c0_g1, TRINITY_DN4980_c0_g1
GO:0009914	hormone transport	120	10	5.52	0.04989	TRINITY_DN9603_c0_g1, TRINITY_DN13194_c0_g1, TRINITY_DN3588_c3_g1, TRINITY_DN130386_c0_g1, TRINITY_DN10817_c0_g1, TRINITY_DN10617_c0_g1, TRINITY_DN94920_c0_g1, TRINITY_DN1836_c1_g1, TRINITY_DN2064_c0_g1, TRINITY_DN4555_c0_g1
GO:0005984	disaccharide metabolic process	44	5	2.02	0.05033	TRINITY_DN3345_c0_g1, TRINITY_DN2750_c0_g1, TRINITY_DN5031_c0_g1, TRINITY_DN91526_c0_g1, TRINITY_DN629_c5_g1
GO:0006898	receptor-mediated endocytosis	44	5	2.02	0.05033	TRINITY_DN3560_c0_g1, TRINITY_DN634_c1_g1, TRINITY_DN734_c0_g1, TRINITY_DN3698_c0_g1, TRINITY_DN110541_c0_g1
GO:0009685	gibberellin metabolic process	44	5	2.02	0.05033	TRINITY_DN40250_c0_g1, TRINITY_DN9804_c0_g1, TRINITY_DN8212_c1_g1, TRINITY_DN6058_c2_g1, TRINITY_DN8483_c2_g1
GO:0072666	establishment of protein localization to vacuole	44	5	2.02	0.05033	TRINITY_DN7864_c0_g2, TRINITY_DN15242_c0_g1, TRINITY_DN3698_c0_g1, TRINITY_DN4156_c0_g1, TRINITY_DN1057_c1_g1
GO:0006081	cellular aldehyde metabolic process	89	8	4.1	0.0521	TRINITY_DN441_c0_g1, TRINITY_DN766_c0_g1, TRINITY_DN12864_c0_g1, TRINITY_DN323_c0_g1, TRINITY_DN2512_c0_g1, TRINITY_DN4438_c0_g1, TRINITY_DN318_c0_g1, TRINITY_DN8827_c0_g1
GO:0009636	response to toxic substance	171	13	7.87	0.05224	TRINITY_DN9603_c0_g1, TRINITY_DN13194_c0_g1, TRINITY_DN3588_c3_g1, TRINITY_DN426_c0_g1, TRINITY_DN2638_c0_g1, TRINITY_DN10817_c0_g1, TRINITY_DN10617_c0_g1, TRINITY_DN1982_c0_g2, TRINITY_DN6825_c0_g1, TRINITY_DN1137_c0_g1, TRINITY_DN7823_c1_g1, TRINITY_DN4812_c0_g1, TRINITY_DN28941_c0_g1
GO:0006164	purine nucleotide biosynthetic process	121	10	5.57	0.05225	TRINITY_DN4036_c0_g2, TRINITY_DN7108_c0_g1, TRINITY_DN609_c1_g1, TRINITY_DN110451_c0_g1, TRINITY_DN973_c0_g1, TRINITY_DN1375_c0_g1, TRINITY_DN115130_c0_g1, TRINITY_DN16463_c0_g1, TRINITY_DN4036_c0_g1, TRINITY_DN4980_c0_g1
GO:0006886	intracellular protein transport	422	27	19.42	0.05254	TRINITY_DN7864_c0_g2, TRINITY_DN4815_c0_g1, TRINITY_DN15242_c0_g1, TRINITY_DN6026_c0_g1, TRINITY_DN2706_c1_g1, TRINITY_DN848_c0_g1, TRINITY_DN634_c1_g1, TRINITY_DN10396_c0_g1, TRINITY_DN3589_c0_g1, TRINITY_DN734_c0_g1, TRINITY_DN2706_c1_g2, TRINITY_DN3698_c0_g1, TRINITY_DN3213_c0_g1, TRINITY_DN2439_c1_g1, TRINITY_DN5585_c0_g1, TRINITY_DN4156_c0_g1, TRINITY_DN3386_c0_g1, TRINITY_DN3429_c0_g2, TRIN…
GO:1901566	organonitrogen compound biosynthetic process	1317	73	60.6	0.05285	TRINITY_DN2642_c0_g1, TRINITY_DN5690_c2_g1, TRINITY_DN4036_c0_g2, TRINITY_DN24353_c0_g1, TRINITY_DN7108_c0_g1, TRINITY_DN609_c1_g1, TRINITY_DN3950_c0_g1, TRINITY_DN1886_c1_g1, TRINITY_DN107344_c0_g1, TRINITY_DN763_c2_g1, TRINITY_DN1870_c0_g1, TRINITY_DN3103_c0_g1, TRINITY_DN3109_c0_g1, TRINITY_DN120723_c0_g1, TRINITY_DN912_c0_g1, TRINITY_DN110451_c0_g1, TRINITY_DN12490_c0_g1, TRINITY_DN6080_c0_g1…
GO:0043603	cellular amide metabolic process	649	39	29.86	0.05292	TRINITY_DN4036_c0_g2, TRINITY_DN24353_c0_g1, TRINITY_DN619_c0_g1, TRINITY_DN1886_c1_g1, TRINITY_DN763_c2_g1, TRINITY_DN1870_c0_g1, TRINITY_DN3103_c0_g1, TRINITY_DN120723_c0_g1, TRINITY_DN12490_c0_g1, TRINITY_DN6745_c0_g1, TRINITY_DN3778_c0_g1, TRINITY_DN25410_c0_g1, TRINITY_DN11556_c2_g1, TRINITY_DN1020_c0_g1, TRINITY_DN157_c0_g1, TRINITY_DN1375_c0_g1, TRINITY_DN115130_c0_g1, TRINITY_DN2675_c2_g1…
GO:0043038	amino acid activation	59	6	2.71	0.05318	TRINITY_DN24353_c0_g1, TRINITY_DN1886_c1_g1, TRINITY_DN2675_c2_g1, TRINITY_DN4607_c0_g1, TRINITY_DN1511_c0_g1, TRINITY_DN5923_c0_g1
GO:0043039	tRNA aminoacylation	59	6	2.71	0.05318	TRINITY_DN24353_c0_g1, TRINITY_DN1886_c1_g1, TRINITY_DN2675_c2_g1, TRINITY_DN4607_c0_g1, TRINITY_DN1511_c0_g1, TRINITY_DN5923_c0_g1
GO:0051640	organelle localization	138	11	6.35	0.05354	TRINITY_DN6602_c0_g1, TRINITY_DN5181_c1_g1, TRINITY_DN2034_c0_g1, TRINITY_DN5077_c0_g3, TRINITY_DN4815_c0_g1, TRINITY_DN1018_c0_g1, TRINITY_DN5_c5_g1, TRINITY_DN11448_c0_g1, TRINITY_DN1540_c0_g1, TRINITY_DN2148_c0_g1, TRINITY_DN9172_c0_g1
GO:0071218	cellular response to misfolded protein	19	3	0.87	0.05428	TRINITY_DN2706_c1_g1, TRINITY_DN10396_c0_g1, TRINITY_DN2706_c1_g2
GO:0043604	amide biosynthetic process	536	33	24.66	0.0543	TRINITY_DN4036_c0_g2, TRINITY_DN24353_c0_g1, TRINITY_DN1886_c1_g1, TRINITY_DN763_c2_g1, TRINITY_DN1870_c0_g1, TRINITY_DN3103_c0_g1, TRINITY_DN120723_c0_g1, TRINITY_DN12490_c0_g1, TRINITY_DN6745_c0_g1, TRINITY_DN3778_c0_g1, TRINITY_DN25410_c0_g1, TRINITY_DN11556_c2_g1, TRINITY_DN1020_c0_g1, TRINITY_DN157_c0_g1, TRINITY_DN1375_c0_g1, TRINITY_DN115130_c0_g1, TRINITY_DN2675_c2_g1, TRINITY_DN221_c0_g1…
GO:0072594	establishment of protein localization to organelle	207	15	9.53	0.05526	TRINITY_DN7864_c0_g2, TRINITY_DN15242_c0_g1, TRINITY_DN6026_c0_g1, TRINITY_DN848_c0_g1, TRINITY_DN3589_c0_g1, TRINITY_DN3698_c0_g1, TRINITY_DN3213_c0_g1, TRINITY_DN2439_c1_g1, TRINITY_DN5585_c0_g1, TRINITY_DN4156_c0_g1, TRINITY_DN3429_c0_g2, TRINITY_DN11277_c0_g1, TRINITY_DN4866_c0_g1, TRINITY_DN6228_c0_g1, TRINITY_DN1057_c1_g1
GO:0006631	fatty acid metabolic process	278	19	12.79	0.05563	TRINITY_DN4036_c0_g2, TRINITY_DN16549_c0_g1, TRINITY_DN19271_c0_g1, TRINITY_DN2045_c1_g1, TRINITY_DN6527_c0_g1, TRINITY_DN40544_c0_g1, TRINITY_DN6744_c0_g1, TRINITY_DN1375_c0_g1, TRINITY_DN115130_c0_g1, TRINITY_DN16175_c0_g1, TRINITY_DN13922_c0_g1, TRINITY_DN3213_c0_g1, TRINITY_DN4036_c0_g1, TRINITY_DN2795_c0_g1, TRINITY_DN2753_c0_g1, TRINITY_DN17565_c0_g1, TRINITY_DN2763_c3_g1, TRINITY_DN7934_c0…
GO:1901575	organic substance catabolic process	1262	70	58.07	0.05652	TRINITY_DN3901_c0_g1, TRINITY_DN5690_c2_g1, TRINITY_DN14791_c0_g1, TRINITY_DN1133_c0_g1, TRINITY_DN4656_c0_g1, TRINITY_DN12022_c0_g1, TRINITY_DN7108_c0_g1, TRINITY_DN609_c1_g1, TRINITY_DN1016_c0_g1, TRINITY_DN3518_c0_g2, TRINITY_DN34011_c0_g1, TRINITY_DN9940_c0_g1, TRINITY_DN323_c0_g1, TRINITY_DN123627_c0_g1, TRINITY_DN6636_c1_g2, TRINITY_DN10021_c0_g1, TRINITY_DN110451_c0_g1, TRINITY_DN9844_c0_g…
GO:0016485	protein processing	60	6	2.76	0.0569	TRINITY_DN2154_c0_g1, TRINITY_DN135252_c0_g1, TRINITY_DN107596_c0_g1, TRINITY_DN3589_c0_g1, TRINITY_DN2978_c0_g1, TRINITY_DN344_c0_g1
GO:0006417	regulation of translation	123	10	5.66	0.0572	TRINITY_DN3103_c0_g1, TRINITY_DN25410_c0_g1, TRINITY_DN157_c0_g1, TRINITY_DN1816_c0_g1, TRINITY_DN110752_c0_g1, TRINITY_DN1017_c0_g1, TRINITY_DN1264_c0_g1, TRINITY_DN12210_c0_g1, TRINITY_DN4145_c0_g2, TRINITY_DN1699_c1_g1
GO:0072524	pyridine-containing compound metabolic process	123	10	5.66	0.0572	TRINITY_DN7108_c0_g1, TRINITY_DN609_c1_g1, TRINITY_DN110451_c0_g1, TRINITY_DN6080_c0_g1, TRINITY_DN973_c0_g1, TRINITY_DN2512_c0_g1, TRINITY_DN318_c0_g1, TRINITY_DN8827_c0_g1, TRINITY_DN6449_c0_g1, TRINITY_DN1263_c0_g1
GO:0007031	peroxisome organization	32	4	1.47	0.0576	TRINITY_DN3589_c0_g1, TRINITY_DN3213_c0_g1, TRINITY_DN8055_c0_g1, TRINITY_DN7934_c0_g1
GO:0045727	positive regulation of translation	32	4	1.47	0.0576	TRINITY_DN3103_c0_g1, TRINITY_DN25410_c0_g1, TRINITY_DN157_c0_g1, TRINITY_DN12210_c0_g1
GO:1901701	cellular response to oxygen-containing compound	693	41	31.89	0.05855	TRINITY_DN1991_c0_g3, TRINITY_DN9603_c0_g1, TRINITY_DN13194_c0_g1, TRINITY_DN3588_c3_g1, TRINITY_DN1320_c0_g1, TRINITY_DN441_c0_g1, TRINITY_DN3518_c0_g2, TRINITY_DN1991_c0_g1, TRINITY_DN10817_c0_g1, TRINITY_DN97185_c0_g1, TRINITY_DN10617_c0_g1, TRINITY_DN35861_c0_g1, TRINITY_DN72073_c0_g1, TRINITY_DN1364_c0_g1, TRINITY_DN25410_c0_g1, TRINITY_DN1982_c0_g2, TRINITY_DN6026_c0_g1, TRINITY_DN683_c2_g1…
GO:0042214	terpene metabolic process	46	5	2.12	0.05901	TRINITY_DN10021_c0_g1, TRINITY_DN81620_c0_g1, TRINITY_DN6058_c2_g1, TRINITY_DN98133_c0_g1, TRINITY_DN9949_c0_g1
GO:0072665	protein localization to vacuole	46	5	2.12	0.05901	TRINITY_DN7864_c0_g2, TRINITY_DN15242_c0_g1, TRINITY_DN3698_c0_g1, TRINITY_DN4156_c0_g1, TRINITY_DN1057_c1_g1
GO:0034248	regulation of cellular amide metabolic process	124	10	5.71	0.05979	TRINITY_DN3103_c0_g1, TRINITY_DN25410_c0_g1, TRINITY_DN157_c0_g1, TRINITY_DN1816_c0_g1, TRINITY_DN110752_c0_g1, TRINITY_DN1017_c0_g1, TRINITY_DN1264_c0_g1, TRINITY_DN12210_c0_g1, TRINITY_DN4145_c0_g2, TRINITY_DN1699_c1_g1
GO:0006090	pyruvate metabolic process	76	7	3.5	0.06003	TRINITY_DN7108_c0_g1, TRINITY_DN609_c1_g1, TRINITY_DN441_c0_g1, TRINITY_DN27163_c0_g1, TRINITY_DN12864_c0_g1, TRINITY_DN110451_c0_g1, TRINITY_DN973_c0_g1
GO:0030243	cellulose metabolic process	108	9	4.97	0.06084	TRINITY_DN2263_c0_g1, TRINITY_DN733_c0_g1, TRINITY_DN3630_c0_g1, TRINITY_DN34011_c0_g1, TRINITY_DN8278_c0_g1, TRINITY_DN10606_c0_g1, TRINITY_DN9104_c0_g1, TRINITY_DN87876_c0_g1, TRINITY_DN15265_c0_g1
GO:0006002	fructose 6-phosphate metabolic process	9	2	0.41	0.0614	TRINITY_DN973_c0_g1, TRINITY_DN867_c1_g1
GO:0006624	vacuolar protein processing	9	2	0.41	0.0614	TRINITY_DN135252_c0_g1, TRINITY_DN107596_c0_g1
GO:0006772	thiamine metabolic process	9	2	0.41	0.0614	TRINITY_DN107344_c0_g1, TRINITY_DN3799_c0_g1
GO:0009071	serine family amino acid catabolic process	9	2	0.41	0.0614	TRINITY_DN4656_c0_g1, TRINITY_DN473_c0_g1
GO:0009904	chloroplast accumulation movement	9	2	0.41	0.0614	TRINITY_DN5181_c1_g1, TRINITY_DN1018_c0_g1
GO:0010239	chloroplast mRNA processing	9	2	0.41	0.0614	TRINITY_DN110752_c0_g1, TRINITY_DN1699_c1_g1
GO:0010364	regulation of ethylene biosynthetic process	9	2	0.41	0.0614	TRINITY_DN6673_c0_g1, TRINITY_DN629_c5_g1
GO:0016123	xanthophyll biosynthetic process	9	2	0.41	0.0614	TRINITY_DN2026_c0_g1, TRINITY_DN11029_c1_g1
GO:0016138	glycoside biosynthetic process	9	2	0.41	0.0614	TRINITY_DN4438_c0_g1, TRINITY_DN28941_c0_g1
GO:0019430	removal of superoxide radicals	9	2	0.41	0.0614	TRINITY_DN1982_c0_g2, TRINITY_DN7823_c1_g1
GO:0031335	regulation of sulfur amino acid metabolic process	9	2	0.41	0.0614	TRINITY_DN6673_c0_g1, TRINITY_DN629_c5_g1
GO:0042723	thiamine-containing compound metabolic process	9	2	0.41	0.0614	TRINITY_DN107344_c0_g1, TRINITY_DN3799_c0_g1
GO:0045337	farnesyl diphosphate biosynthetic process	9	2	0.41	0.0614	TRINITY_DN8291_c0_g1, TRINITY_DN12536_c2_g2
GO:0045493	xylan catabolic process	9	2	0.41	0.0614	TRINITY_DN6636_c1_g2, TRINITY_DN5137_c0_g1
GO:0046822	regulation of nucleocytoplasmic transport	9	2	0.41	0.0614	TRINITY_DN6026_c0_g1, TRINITY_DN3429_c0_g2
GO:0048017	inositol lipid-mediated signaling	9	2	0.41	0.0614	TRINITY_DN4231_c0_g1, TRINITY_DN32748_c0_g1
GO:0071450	cellular response to oxygen radical	9	2	0.41	0.0614	TRINITY_DN1982_c0_g2, TRINITY_DN7823_c1_g1
GO:0071451	cellular response to superoxide	9	2	0.41	0.0614	TRINITY_DN1982_c0_g2, TRINITY_DN7823_c1_g1
GO:1900908	regulation of olefin metabolic process	9	2	0.41	0.0614	TRINITY_DN6673_c0_g1, TRINITY_DN629_c5_g1
GO:1900911	regulation of olefin biosynthetic process	9	2	0.41	0.0614	TRINITY_DN6673_c0_g1, TRINITY_DN629_c5_g1
GO:0006098	pentose-phosphate shunt	20	3	0.92	0.06175	TRINITY_DN2512_c0_g1, TRINITY_DN318_c0_g1, TRINITY_DN8827_c0_g1
GO:0046834	lipid phosphorylation	20	3	0.92	0.06175	TRINITY_DN2212_c0_g1, TRINITY_DN4231_c0_g1, TRINITY_DN3059_c0_g1
GO:0046854	phosphatidylinositol phosphorylation	20	3	0.92	0.06175	TRINITY_DN2212_c0_g1, TRINITY_DN4231_c0_g1, TRINITY_DN3059_c0_g1
GO:2000022	regulation of jasmonic acid mediated signaling pathway	20	3	0.92	0.06175	TRINITY_DN97185_c0_g1, TRINITY_DN3540_c0_g1, TRINITY_DN7361_c0_g1
GO:0042886	amide transport	696	41	32.03	0.06175	TRINITY_DN7864_c0_g2, TRINITY_DN575_c1_g1, TRINITY_DN4815_c0_g1, TRINITY_DN5183_c0_g1, TRINITY_DN15242_c0_g1, TRINITY_DN6026_c0_g1, TRINITY_DN2706_c1_g1, TRINITY_DN135252_c0_g1, TRINITY_DN848_c0_g1, TRINITY_DN24869_c0_g2, TRINITY_DN10943_c0_g1, TRINITY_DN634_c1_g1, TRINITY_DN10396_c0_g1, TRINITY_DN107596_c0_g1, TRINITY_DN5402_c0_g1, TRINITY_DN3589_c0_g1, TRINITY_DN4526_c0_g1, TRINITY_DN734_c0_g1,…
GO:0072522	purine-containing compound biosynthetic process	125	10	5.75	0.06245	TRINITY_DN4036_c0_g2, TRINITY_DN7108_c0_g1, TRINITY_DN609_c1_g1, TRINITY_DN110451_c0_g1, TRINITY_DN973_c0_g1, TRINITY_DN1375_c0_g1, TRINITY_DN115130_c0_g1, TRINITY_DN16463_c0_g1, TRINITY_DN4036_c0_g1, TRINITY_DN4980_c0_g1
GO:0034250	positive regulation of cellular amide metabolic process	33	4	1.52	0.06327	TRINITY_DN3103_c0_g1, TRINITY_DN25410_c0_g1, TRINITY_DN157_c0_g1, TRINITY_DN12210_c0_g1
GO:0042133	neurotransmitter metabolic process	47	5	2.16	0.06365	TRINITY_DN2642_c0_g1, TRINITY_DN5690_c2_g1, TRINITY_DN4656_c0_g1, TRINITY_DN5929_c0_g1, TRINITY_DN473_c0_g1
GO:0006928	movement of cell or subcellular component	109	9	5.02	0.06375	TRINITY_DN6602_c0_g1, TRINITY_DN5077_c0_g3, TRINITY_DN1018_c0_g1, TRINITY_DN5030_c1_g1, TRINITY_DN5_c5_g1, TRINITY_DN11448_c0_g1, TRINITY_DN1540_c0_g1, TRINITY_DN2148_c0_g1, TRINITY_DN9172_c0_g1
GO:0009267	cellular response to starvation	93	8	4.28	0.06427	TRINITY_DN11853_c0_g1, TRINITY_DN768_c0_g1, TRINITY_DN4319_c1_g1, TRINITY_DN6718_c0_g1, TRINITY_DN8482_c0_g1, TRINITY_DN4812_c0_g1, TRINITY_DN67630_c0_g1, TRINITY_DN20242_c0_g1
GO:0051641	cellular localization	757	44	34.83	0.06469	TRINITY_DN2263_c0_g1, TRINITY_DN6602_c0_g1, TRINITY_DN7864_c0_g2, TRINITY_DN5181_c1_g1, TRINITY_DN2034_c0_g1, TRINITY_DN5077_c0_g3, TRINITY_DN4815_c0_g1, TRINITY_DN15242_c0_g1, TRINITY_DN1018_c0_g1, TRINITY_DN6026_c0_g1, TRINITY_DN2706_c1_g1, TRINITY_DN848_c0_g1, TRINITY_DN5_c5_g1, TRINITY_DN634_c1_g1, TRINITY_DN10396_c0_g1, TRINITY_DN3589_c0_g1, TRINITY_DN11448_c0_g1, TRINITY_DN734_c0_g1, TRINIT…
GO:0032940	secretion by cell	126	10	5.8	0.06519	TRINITY_DN9569_c0_g1, TRINITY_DN5402_c0_g1, TRINITY_DN27696_c0_g1, TRINITY_DN5600_c0_g1, TRINITY_DN1568_c0_g1, TRINITY_DN446_c0_g1, TRINITY_DN15265_c0_g1, TRINITY_DN10067_c0_g1, TRINITY_DN9569_c1_g1, TRINITY_DN6673_c1_g1
GO:0008219	cell death	302	20	13.9	0.06553	TRINITY_DN72073_c0_g1, TRINITY_DN40544_c0_g1, TRINITY_DN6553_c1_g1, TRINITY_DN3331_c2_g2, TRINITY_DN568_c0_g1, TRINITY_DN10379_c0_g1, TRINITY_DN6744_c3_g1, TRINITY_DN1848_c0_g1, TRINITY_DN5680_c0_g1, TRINITY_DN98708_c0_g1, TRINITY_DN6553_c1_g2, TRINITY_DN6553_c1_g3, TRINITY_DN820_c0_g3, TRINITY_DN6227_c0_g2, TRINITY_DN7165_c0_g1, TRINITY_DN11303_c0_g1, TRINITY_DN4393_c1_g1, TRINITY_DN29862_c0_g1,…
GO:0090407	organophosphate biosynthetic process	376	24	17.3	0.06608	TRINITY_DN4036_c0_g2, TRINITY_DN7108_c0_g1, TRINITY_DN609_c1_g1, TRINITY_DN441_c0_g1, TRINITY_DN107344_c0_g1, TRINITY_DN12864_c0_g1, TRINITY_DN110451_c0_g1, TRINITY_DN6080_c0_g1, TRINITY_DN869_c2_g1, TRINITY_DN8291_c0_g1, TRINITY_DN973_c0_g1, TRINITY_DN1375_c0_g1, TRINITY_DN115130_c0_g1, TRINITY_DN3500_c2_g1, TRINITY_DN16463_c0_g1, TRINITY_DN2978_c0_g1, TRINITY_DN2535_c0_g1, TRINITY_DN915_c0_g1, …
GO:0044265	cellular macromolecule catabolic process	565	34	26	0.06624	TRINITY_DN3901_c0_g1, TRINITY_DN14791_c0_g1, TRINITY_DN1133_c0_g1, TRINITY_DN12022_c0_g1, TRINITY_DN1016_c0_g1, TRINITY_DN3518_c0_g2, TRINITY_DN9844_c0_g1, TRINITY_DN15242_c0_g1, TRINITY_DN41819_c0_g1, TRINITY_DN4675_c0_g1, TRINITY_DN683_c2_g1, TRINITY_DN2706_c1_g1, TRINITY_DN768_c0_g1, TRINITY_DN10396_c0_g1, TRINITY_DN3589_c0_g1, TRINITY_DN10741_c0_g1, TRINITY_DN1603_c0_g1, TRINITY_DN1816_c0_g1,…
GO:1901698	response to nitrogen compound	321	21	14.77	0.06675	TRINITY_DN9603_c0_g1, TRINITY_DN13194_c0_g1, TRINITY_DN3588_c3_g1, TRINITY_DN1320_c0_g1, TRINITY_DN10817_c0_g1, TRINITY_DN10617_c0_g1, TRINITY_DN35861_c0_g1, TRINITY_DN6026_c0_g1, TRINITY_DN2706_c1_g1, TRINITY_DN354_c0_g1, TRINITY_DN6825_c0_g1, TRINITY_DN10396_c0_g1, TRINITY_DN10741_c0_g1, TRINITY_DN2706_c1_g2, TRINITY_DN67630_c0_g1, TRINITY_DN41881_c0_g1, TRINITY_DN28941_c0_g1, TRINITY_DN38_c2_g…
GO:0030244	cellulose biosynthetic process	78	7	3.59	0.06718	TRINITY_DN2263_c0_g1, TRINITY_DN733_c0_g1, TRINITY_DN3630_c0_g1, TRINITY_DN8278_c0_g1, TRINITY_DN10606_c0_g1, TRINITY_DN9104_c0_g1, TRINITY_DN15265_c0_g1
GO:0098656	anion transmembrane transport	78	7	3.59	0.06718	TRINITY_DN5181_c1_g1, TRINITY_DN6609_c0_g1, TRINITY_DN1362_c0_g1, TRINITY_DN5214_c0_g1, TRINITY_DN7811_c0_g1, TRINITY_DN1144_c1_g1, TRINITY_DN10345_c0_g1
GO:0016236	macroautophagy	48	5	2.21	0.06849	TRINITY_DN2706_c1_g1, TRINITY_DN10396_c0_g1, TRINITY_DN2706_c1_g2, TRINITY_DN1057_c1_g1, TRINITY_DN3059_c0_g1
GO:1900426	positive regulation of defense response to bacterium	63	6	2.9	0.06897	TRINITY_DN9569_c0_g1, TRINITY_DN35861_c0_g1, TRINITY_DN27696_c0_g1, TRINITY_DN5600_c0_g1, TRINITY_DN10067_c0_g1, TRINITY_DN9569_c1_g1
GO:0015996	chlorophyll catabolic process	21	3	0.97	0.06967	TRINITY_DN5562_c0_g1, TRINITY_DN26511_c0_g1, TRINITY_DN4812_c0_g1
GO:0046149	pigment catabolic process	21	3	0.97	0.06967	TRINITY_DN5562_c0_g1, TRINITY_DN26511_c0_g1, TRINITY_DN4812_c0_g1
GO:0051788	response to misfolded protein	21	3	0.97	0.06967	TRINITY_DN2706_c1_g1, TRINITY_DN10396_c0_g1, TRINITY_DN2706_c1_g2
GO:0071705	nitrogen compound transport	860	49	39.57	0.07009	TRINITY_DN7864_c0_g2, TRINITY_DN1320_c0_g1, TRINITY_DN5563_c0_g2, TRINITY_DN575_c1_g1, TRINITY_DN16987_c0_g1, TRINITY_DN4815_c0_g1, TRINITY_DN5183_c0_g1, TRINITY_DN15242_c0_g1, TRINITY_DN6026_c0_g1, TRINITY_DN2706_c1_g1, TRINITY_DN135252_c0_g1, TRINITY_DN848_c0_g1, TRINITY_DN4425_c0_g1, TRINITY_DN24869_c0_g2, TRINITY_DN354_c0_g1, TRINITY_DN10943_c0_g1, TRINITY_DN634_c1_g1, TRINITY_DN10396_c0_g1, …
GO:0015833	peptide transport	684	40	31.47	0.07024	TRINITY_DN7864_c0_g2, TRINITY_DN575_c1_g1, TRINITY_DN4815_c0_g1, TRINITY_DN5183_c0_g1, TRINITY_DN15242_c0_g1, TRINITY_DN6026_c0_g1, TRINITY_DN2706_c1_g1, TRINITY_DN135252_c0_g1, TRINITY_DN848_c0_g1, TRINITY_DN24869_c0_g2, TRINITY_DN10943_c0_g1, TRINITY_DN634_c1_g1, TRINITY_DN10396_c0_g1, TRINITY_DN107596_c0_g1, TRINITY_DN5402_c0_g1, TRINITY_DN3589_c0_g1, TRINITY_DN4526_c0_g1, TRINITY_DN734_c0_g1,…
GO:0046903	secretion	128	10	5.89	0.07089	TRINITY_DN9569_c0_g1, TRINITY_DN5402_c0_g1, TRINITY_DN27696_c0_g1, TRINITY_DN5600_c0_g1, TRINITY_DN1568_c0_g1, TRINITY_DN446_c0_g1, TRINITY_DN15265_c0_g1, TRINITY_DN10067_c0_g1, TRINITY_DN9569_c1_g1, TRINITY_DN6673_c1_g1
GO:0030258	lipid modification	129	10	5.94	0.07386	TRINITY_DN19271_c0_g1, TRINITY_DN2212_c0_g1, TRINITY_DN6744_c0_g1, TRINITY_DN175_c1_g3, TRINITY_DN13922_c0_g1, TRINITY_DN3213_c0_g1, TRINITY_DN4231_c0_g1, TRINITY_DN2171_c0_g1, TRINITY_DN7934_c0_g1, TRINITY_DN3059_c0_g1
GO:1901617	organic hydroxy compound biosynthetic process	216	15	9.94	0.07392	TRINITY_DN116148_c0_g1, TRINITY_DN1556_c1_g1, TRINITY_DN175_c1_g3, TRINITY_DN869_c2_g1, TRINITY_DN2026_c0_g1, TRINITY_DN2535_c0_g1, TRINITY_DN915_c0_g1, TRINITY_DN6546_c0_g1, TRINITY_DN11029_c0_g2, TRINITY_DN98256_c0_g1, TRINITY_DN12899_c0_g1, TRINITY_DN2391_c0_g1, TRINITY_DN7483_c0_g2, TRINITY_DN98133_c0_g1, TRINITY_DN6022_c0_g1
GO:0000303	response to superoxide	10	2	0.46	0.07447	TRINITY_DN1982_c0_g2, TRINITY_DN7823_c1_g1
GO:0000305	response to oxygen radical	10	2	0.46	0.07447	TRINITY_DN1982_c0_g2, TRINITY_DN7823_c1_g1
GO:0007097	nuclear migration	10	2	0.46	0.07447	TRINITY_DN5077_c0_g3, TRINITY_DN11448_c0_g1
GO:0016241	regulation of macroautophagy	10	2	0.46	0.07447	TRINITY_DN1057_c1_g1, TRINITY_DN3059_c0_g1
GO:0032988	ribonucleoprotein complex disassembly	10	2	0.46	0.07447	TRINITY_DN763_c2_g1, TRINITY_DN11556_c2_g1
GO:0045338	farnesyl diphosphate metabolic process	10	2	0.46	0.07447	TRINITY_DN8291_c0_g1, TRINITY_DN12536_c2_g2
GO:0071265	L-methionine biosynthetic process	10	2	0.46	0.07447	TRINITY_DN5558_c0_g1, TRINITY_DN66707_c0_g1
GO:0071277	cellular response to calcium ion	10	2	0.46	0.07447	TRINITY_DN898_c0_g1, TRINITY_DN1359_c0_g1
GO:0046165	alcohol biosynthetic process	96	8	4.42	0.07447	TRINITY_DN116148_c0_g1, TRINITY_DN869_c2_g1, TRINITY_DN2026_c0_g1, TRINITY_DN2535_c0_g1, TRINITY_DN6546_c0_g1, TRINITY_DN11029_c0_g2, TRINITY_DN2391_c0_g1, TRINITY_DN98133_c0_g1
GO:0006979	response to oxidative stress	344	22	15.83	0.07472	TRINITY_DN426_c0_g1, TRINITY_DN2638_c0_g1, TRINITY_DN123627_c0_g1, TRINITY_DN72073_c0_g1, TRINITY_DN1982_c0_g2, TRINITY_DN7955_c0_g1, TRINITY_DN6825_c0_g1, TRINITY_DN7674_c0_g1, TRINITY_DN98708_c0_g1, TRINITY_DN6718_c0_g1, TRINITY_DN3708_c3_g1, TRINITY_DN7823_c1_g1, TRINITY_DN4812_c0_g1, TRINITY_DN15265_c0_g1, TRINITY_DN28941_c0_g1, TRINITY_DN6531_c0_g1, TRINITY_DN12899_c0_g1, TRINITY_DN125076_c0…
GO:0006605	protein targeting	181	13	8.33	0.07478	TRINITY_DN7864_c0_g2, TRINITY_DN15242_c0_g1, TRINITY_DN848_c0_g1, TRINITY_DN3589_c0_g1, TRINITY_DN3698_c0_g1, TRINITY_DN3213_c0_g1, TRINITY_DN2439_c1_g1, TRINITY_DN5585_c0_g1, TRINITY_DN4156_c0_g1, TRINITY_DN11277_c0_g1, TRINITY_DN4866_c0_g1, TRINITY_DN6228_c0_g1, TRINITY_DN1057_c1_g1
GO:0015718	monocarboxylic acid transport	35	4	1.61	0.07543	TRINITY_DN5214_c0_g1, TRINITY_DN5115_c0_g1, TRINITY_DN7934_c0_g1, TRINITY_DN1144_c1_g1
GO:0009108	coenzyme biosynthetic process	199	14	9.16	0.07572	TRINITY_DN4036_c0_g2, TRINITY_DN7108_c0_g1, TRINITY_DN609_c1_g1, TRINITY_DN110451_c0_g1, TRINITY_DN12638_c0_g1, TRINITY_DN6080_c0_g1, TRINITY_DN973_c0_g1, TRINITY_DN1375_c0_g1, TRINITY_DN115130_c0_g1, TRINITY_DN8992_c0_g1, TRINITY_DN6546_c0_g1, TRINITY_DN4036_c0_g1, TRINITY_DN7862_c0_g1, TRINITY_DN6531_c0_g1
GO:0015031	protein transport	669	39	30.78	0.07581	TRINITY_DN7864_c0_g2, TRINITY_DN575_c1_g1, TRINITY_DN4815_c0_g1, TRINITY_DN5183_c0_g1, TRINITY_DN15242_c0_g1, TRINITY_DN6026_c0_g1, TRINITY_DN2706_c1_g1, TRINITY_DN135252_c0_g1, TRINITY_DN848_c0_g1, TRINITY_DN24869_c0_g2, TRINITY_DN634_c1_g1, TRINITY_DN10396_c0_g1, TRINITY_DN107596_c0_g1, TRINITY_DN5402_c0_g1, TRINITY_DN3589_c0_g1, TRINITY_DN4526_c0_g1, TRINITY_DN734_c0_g1, TRINITY_DN2706_c1_g2, …
GO:0043900	regulation of multi-organism process	164	12	7.55	0.07594	TRINITY_DN97185_c0_g1, TRINITY_DN9569_c0_g1, TRINITY_DN35861_c0_g1, TRINITY_DN3331_c2_g2, TRINITY_DN568_c0_g1, TRINITY_DN3540_c0_g1, TRINITY_DN27696_c0_g1, TRINITY_DN5600_c0_g1, TRINITY_DN6227_c0_g2, TRINITY_DN1568_c0_g1, TRINITY_DN10067_c0_g1, TRINITY_DN9569_c1_g1
GO:0000304	response to singlet oxygen	22	3	1.01	0.07802	TRINITY_DN72073_c0_g1, TRINITY_DN98708_c0_g1, TRINITY_DN8211_c0_g1
GO:0009631	cold acclimation	22	3	1.01	0.07802	TRINITY_DN1991_c0_g3, TRINITY_DN1991_c0_g1, TRINITY_DN2763_c3_g1
GO:0031670	cellular response to nutrient	22	3	1.01	0.07802	TRINITY_DN72073_c0_g1, TRINITY_DN98708_c0_g1, TRINITY_DN8211_c0_g1
GO:0043467	regulation of generation of precursor metabolites and energy	22	3	1.01	0.07802	TRINITY_DN1016_c0_g1, TRINITY_DN1263_c0_g1, TRINITY_DN424_c1_g1
GO:0071826	ribonucleoprotein complex subunit organization	148	11	6.81	0.07962	TRINITY_DN763_c2_g1, TRINITY_DN6996_c0_g1, TRINITY_DN11556_c2_g1, TRINITY_DN78001_c0_g1, TRINITY_DN3637_c0_g1, TRINITY_DN6274_c1_g1, TRINITY_DN9884_c0_g1, TRINITY_DN1264_c0_g1, TRINITY_DN125054_c0_g1, TRINITY_DN5839_c1_g5, TRINITY_DN9259_c0_g1
GO:0045333	cellular respiration	114	9	5.25	0.07962	TRINITY_DN8899_c0_g1, TRINITY_DN11853_c0_g1, TRINITY_DN2196_c1_g1, TRINITY_DN766_c0_g1, TRINITY_DN110451_c0_g1, TRINITY_DN37011_c0_g1, TRINITY_DN4708_c0_g1, TRINITY_DN80274_c0_g1, TRINITY_DN1397_c0_g1
GO:0009415	response to water	310	20	14.26	0.08053	TRINITY_DN1991_c0_g3, TRINITY_DN2263_c0_g1, TRINITY_DN135337_c0_g1, TRINITY_DN10622_c0_g1, TRINITY_DN17377_c0_g1, TRINITY_DN1991_c0_g1, TRINITY_DN123627_c0_g1, TRINITY_DN25410_c0_g1, TRINITY_DN568_c0_g1, TRINITY_DN2026_c0_g1, TRINITY_DN734_c0_g1, TRINITY_DN6718_c0_g1, TRINITY_DN4872_c0_g1, TRINITY_DN4812_c0_g1, TRINITY_DN110541_c0_g1, TRINITY_DN1144_c1_g1, TRINITY_DN4866_c0_g1, TRINITY_DN874_c0_g…
GO:0023052	signaling	1391	75	64.01	0.08076	TRINITY_DN9603_c0_g1, TRINITY_DN110166_c0_g1, TRINITY_DN13194_c0_g1, TRINITY_DN8006_c0_g1, TRINITY_DN193_c0_g1, TRINITY_DN3588_c3_g1, TRINITY_DN10509_c0_g1, TRINITY_DN5639_c1_g1, TRINITY_DN441_c0_g1, TRINITY_DN11889_c0_g1, TRINITY_DN130386_c0_g1, TRINITY_DN3518_c0_g2, TRINITY_DN10817_c0_g1, TRINITY_DN6323_c0_g1, TRINITY_DN6323_c0_g2, TRINITY_DN97185_c0_g1, TRINITY_DN10617_c0_g1, TRINITY_DN35861_c…
GO:0010817	regulation of hormone levels	329	21	15.14	0.08144	TRINITY_DN9603_c0_g1, TRINITY_DN13194_c0_g1, TRINITY_DN3588_c3_g1, TRINITY_DN130386_c0_g1, TRINITY_DN10817_c0_g1, TRINITY_DN10617_c0_g1, TRINITY_DN98256_c0_g1, TRINITY_DN40250_c0_g1, TRINITY_DN9804_c0_g1, TRINITY_DN94920_c0_g1, TRINITY_DN8212_c1_g1, TRINITY_DN1836_c1_g1, TRINITY_DN2391_c0_g1, TRINITY_DN5118_c0_g1, TRINITY_DN7253_c1_g1, TRINITY_DN6058_c2_g1, TRINITY_DN2064_c0_g1, TRINITY_DN8483_c2…
GO:0016121	carotene catabolic process	36	4	1.66	0.08192	TRINITY_DN10021_c0_g1, TRINITY_DN81620_c0_g1, TRINITY_DN98133_c0_g1, TRINITY_DN9949_c0_g1
GO:0046247	terpene catabolic process	36	4	1.66	0.08192	TRINITY_DN10021_c0_g1, TRINITY_DN81620_c0_g1, TRINITY_DN98133_c0_g1, TRINITY_DN9949_c0_g1
GO:0032984	protein-containing complex disassembly	66	6	3.04	0.08242	TRINITY_DN763_c2_g1, TRINITY_DN11556_c2_g1, TRINITY_DN2706_c1_g1, TRINITY_DN10396_c0_g1, TRINITY_DN2706_c1_g2, TRINITY_DN4555_c0_g1
GO:0034614	cellular response to reactive oxygen species	51	5	2.35	0.0842	TRINITY_DN72073_c0_g1, TRINITY_DN1982_c0_g2, TRINITY_DN98708_c0_g1, TRINITY_DN7823_c1_g1, TRINITY_DN8211_c0_g1
GO:0090333	regulation of stomatal closure	51	5	2.35	0.0842	TRINITY_DN10509_c0_g1, TRINITY_DN4266_c0_g1, TRINITY_DN898_c0_g1, TRINITY_DN1359_c0_g1, TRINITY_DN69474_c0_g1
GO:0006787	porphyrin-containing compound catabolic process	23	3	1.06	0.08679	TRINITY_DN5562_c0_g1, TRINITY_DN26511_c0_g1, TRINITY_DN4812_c0_g1
GO:0010020	chloroplast fission	23	3	1.06	0.08679	TRINITY_DN848_c0_g1, TRINITY_DN5947_c0_g1, TRINITY_DN3415_c0_g1
GO:0033015	tetrapyrrole catabolic process	23	3	1.06	0.08679	TRINITY_DN5562_c0_g1, TRINITY_DN26511_c0_g1, TRINITY_DN4812_c0_g1
GO:0043572	plastid fission	23	3	1.06	0.08679	TRINITY_DN848_c0_g1, TRINITY_DN5947_c0_g1, TRINITY_DN3415_c0_g1
GO:0051223	regulation of protein transport	23	3	1.06	0.08679	TRINITY_DN4815_c0_g1, TRINITY_DN6026_c0_g1, TRINITY_DN3429_c0_g2
GO:0090087	regulation of peptide transport	23	3	1.06	0.08679	TRINITY_DN4815_c0_g1, TRINITY_DN6026_c0_g1, TRINITY_DN3429_c0_g2
GO:0016558	protein import into peroxisome matrix	11	2	0.51	0.08832	TRINITY_DN3589_c0_g1, TRINITY_DN3213_c0_g1
GO:0019740	nitrogen utilization	11	2	0.51	0.08832	TRINITY_DN2642_c0_g1, TRINITY_DN6609_c0_g1
GO:0035999	tetrahydrofolate interconversion	11	2	0.51	0.08832	TRINITY_DN473_c0_g1, TRINITY_DN4570_c0_g1
GO:0048863	stem cell differentiation	11	2	0.51	0.08832	TRINITY_DN4319_c1_g1, TRINITY_DN9884_c0_g1
GO:0090316	positive regulation of intracellular protein transport	11	2	0.51	0.08832	TRINITY_DN4815_c0_g1, TRINITY_DN6026_c0_g1
GO:0098869	cellular oxidant detoxification	11	2	0.51	0.08832	TRINITY_DN1982_c0_g2, TRINITY_DN7823_c1_g1
GO:0099536	synaptic signaling	11	2	0.51	0.08832	TRINITY_DN1540_c0_g1, TRINITY_DN446_c0_g1
GO:0099537	trans-synaptic signaling	11	2	0.51	0.08832	TRINITY_DN1540_c0_g1, TRINITY_DN446_c0_g1
GO:0006892	post-Golgi vesicle-mediated transport	37	4	1.7	0.08867	TRINITY_DN575_c1_g1, TRINITY_DN15242_c0_g1, TRINITY_DN4850_c0_g1, TRINITY_DN1057_c1_g1
GO:1905039	carboxylic acid transmembrane transport	37	4	1.7	0.08867	TRINITY_DN6609_c0_g1, TRINITY_DN7811_c0_g1, TRINITY_DN1144_c1_g1, TRINITY_DN10345_c0_g1
GO:0006887	exocytosis	100	8	4.6	0.08951	TRINITY_DN9569_c0_g1, TRINITY_DN27696_c0_g1, TRINITY_DN5600_c0_g1, TRINITY_DN1568_c0_g1, TRINITY_DN15265_c0_g1, TRINITY_DN10067_c0_g1, TRINITY_DN9569_c1_g1, TRINITY_DN6673_c1_g1
GO:0016102	diterpenoid biosynthetic process	52	5	2.39	0.08982	TRINITY_DN40250_c0_g1, TRINITY_DN9804_c0_g1, TRINITY_DN8212_c1_g1, TRINITY_DN6058_c2_g1, TRINITY_DN8483_c2_g1
GO:0001818	negative regulation of cytokine production	2	1	0.09	0.08992	TRINITY_DN32748_c0_g1
GO:0002230	positive regulation of defense response to virus by host	2	1	0.09	0.08992	TRINITY_DN3331_c2_g2
GO:0006003	fructose 2,6-bisphosphate metabolic process	2	1	0.09	0.08992	TRINITY_DN867_c1_g1
GO:0006045	N-acetylglucosamine biosynthetic process	2	1	0.09	0.08992	TRINITY_DN7319_c0_g1
GO:0006438	valyl-tRNA aminoacylation	2	1	0.09	0.08992	TRINITY_DN4607_c0_g1
GO:0007040	lysosome organization	2	1	0.09	0.08992	TRINITY_DN1540_c0_g1
GO:0008645	hexose transmembrane transport	2	1	0.09	0.08992	TRINITY_DN4408_c0_g1
GO:0010106	cellular response to iron ion starvation	2	1	0.09	0.08992	TRINITY_DN768_c0_g1
GO:0010269	response to selenium ion	2	1	0.09	0.08992	TRINITY_DN14240_c0_g2
GO:0010606	positive regulation of cytoplasmic mRNA processing body assembly	2	1	0.09	0.08992	TRINITY_DN1264_c0_g1
GO:0015729	oxaloacetate transport	2	1	0.09	0.08992	TRINITY_DN6609_c0_g1
GO:0015742	alpha-ketoglutarate transport	2	1	0.09	0.08992	TRINITY_DN6609_c0_g1
Cluster 2
GO:0010200	response to chitin	123	13	1.97	8.6e-08	TRINITY_DN4046_c0_g1, TRINITY_DN5887_c0_g1, TRINITY_DN8111_c0_g1, TRINITY_DN3815_c0_g1, TRINITY_DN33_c0_g1, TRINITY_DN9069_c0_g1, TRINITY_DN4355_c0_g1, TRINITY_DN817_c0_g1, TRINITY_DN23983_c0_g1, TRINITY_DN20703_c0_g1, TRINITY_DN4661_c0_g1, TRINITY_DN6332_c0_g1, TRINITY_DN23710_c0_g3
GO:0043207	response to external biotic stimulus	948	37	15.22	4e-07	TRINITY_DN830_c0_g1, TRINITY_DN1424_c0_g1, TRINITY_DN4700_c0_g1, TRINITY_DN7983_c0_g1, TRINITY_DN3055_c1_g1, TRINITY_DN556_c0_g1, TRINITY_DN4900_c0_g1, TRINITY_DN4243_c0_g1, TRINITY_DN8111_c0_g1, TRINITY_DN1916_c0_g2, TRINITY_DN3815_c0_g1, TRINITY_DN8457_c0_g1, TRINITY_DN8497_c0_g1, TRINITY_DN5250_c0_g1, TRINITY_DN3908_c0_g1, TRINITY_DN10067_c0_g3, TRINITY_DN2740_c0_g1, TRINITY_DN987_c0_g1, TRINI…
GO:0051707	response to other organism	948	37	15.22	4e-07	TRINITY_DN830_c0_g1, TRINITY_DN1424_c0_g1, TRINITY_DN4700_c0_g1, TRINITY_DN7983_c0_g1, TRINITY_DN3055_c1_g1, TRINITY_DN556_c0_g1, TRINITY_DN4900_c0_g1, TRINITY_DN4243_c0_g1, TRINITY_DN8111_c0_g1, TRINITY_DN1916_c0_g2, TRINITY_DN3815_c0_g1, TRINITY_DN8457_c0_g1, TRINITY_DN8497_c0_g1, TRINITY_DN5250_c0_g1, TRINITY_DN3908_c0_g1, TRINITY_DN10067_c0_g3, TRINITY_DN2740_c0_g1, TRINITY_DN987_c0_g1, TRINI…
GO:0009607	response to biotic stimulus	982	37	15.76	9.4e-07	TRINITY_DN830_c0_g1, TRINITY_DN1424_c0_g1, TRINITY_DN4700_c0_g1, TRINITY_DN7983_c0_g1, TRINITY_DN3055_c1_g1, TRINITY_DN556_c0_g1, TRINITY_DN4900_c0_g1, TRINITY_DN4243_c0_g1, TRINITY_DN8111_c0_g1, TRINITY_DN1916_c0_g2, TRINITY_DN3815_c0_g1, TRINITY_DN8457_c0_g1, TRINITY_DN8497_c0_g1, TRINITY_DN5250_c0_g1, TRINITY_DN3908_c0_g1, TRINITY_DN10067_c0_g3, TRINITY_DN2740_c0_g1, TRINITY_DN987_c0_g1, TRINI…
GO:0065007	biological regulation	4577	107	73.47	2e-06	TRINITY_DN457_c0_g1, TRINITY_DN11226_c0_g1, TRINITY_DN955_c1_g2, TRINITY_DN418_c0_g1, TRINITY_DN2597_c0_g1, TRINITY_DN12297_c0_g2, TRINITY_DN8422_c0_g1, TRINITY_DN12291_c0_g1, TRINITY_DN8036_c1_g1, TRINITY_DN2576_c1_g1, TRINITY_DN11955_c0_g1, TRINITY_DN7983_c0_g1, TRINITY_DN1811_c0_g2, TRINITY_DN3055_c1_g1, TRINITY_DN19033_c0_g1, TRINITY_DN69574_c0_g1, TRINITY_DN3878_c0_g1, TRINITY_DN5941_c0_g1, …
GO:0045785	positive regulation of cell adhesion	3	3	0.05	4.1e-06	TRINITY_DN3055_c1_g1, TRINITY_DN987_c0_g1, TRINITY_DN7876_c2_g2
GO:0042493	response to drug	432	21	6.93	6.4e-06	TRINITY_DN4046_c0_g1, TRINITY_DN5887_c0_g1, TRINITY_DN3878_c0_g1, TRINITY_DN21498_c0_g1, TRINITY_DN244_c0_g1, TRINITY_DN8111_c0_g1, TRINITY_DN3815_c0_g1, TRINITY_DN4687_c0_g1, TRINITY_DN33_c0_g1, TRINITY_DN9069_c0_g1, TRINITY_DN23621_c0_g1, TRINITY_DN4355_c0_g1, TRINITY_DN6509_c0_g2, TRINITY_DN2021_c0_g1, TRINITY_DN7574_c0_g1, TRINITY_DN817_c0_g1, TRINITY_DN23983_c0_g1, TRINITY_DN20703_c0_g1, TRI…
GO:0010033	response to organic substance	1677	50	26.92	9.1e-06	TRINITY_DN418_c0_g1, TRINITY_DN2597_c0_g1, TRINITY_DN4046_c0_g1, TRINITY_DN12291_c0_g1, TRINITY_DN5887_c0_g1, TRINITY_DN7983_c0_g1, TRINITY_DN1811_c0_g2, TRINITY_DN19033_c0_g1, TRINITY_DN3878_c0_g1, TRINITY_DN244_c0_g1, TRINITY_DN3203_c0_g1, TRINITY_DN470_c1_g1, TRINITY_DN4243_c0_g1, TRINITY_DN8111_c0_g1, TRINITY_DN1916_c0_g2, TRINITY_DN3815_c0_g1, TRINITY_DN8457_c0_g1, TRINITY_DN8497_c0_g1, TRIN…
GO:0006952	defense response	1228	40	19.71	1.2e-05	TRINITY_DN268_c1_g1, TRINITY_DN4046_c0_g1, TRINITY_DN5887_c0_g1, TRINITY_DN7983_c0_g1, TRINITY_DN3055_c1_g1, TRINITY_DN556_c0_g1, TRINITY_DN10060_c0_g1, TRINITY_DN4900_c0_g1, TRINITY_DN8452_c0_g1, TRINITY_DN8111_c0_g1, TRINITY_DN356_c1_g1, TRINITY_DN3815_c0_g1, TRINITY_DN8457_c0_g1, TRINITY_DN5250_c0_g1, TRINITY_DN3917_c0_g1, TRINITY_DN3908_c0_g1, TRINITY_DN25639_c0_g2, TRINITY_DN10067_c0_g3, TRI…
GO:0042221	response to chemical	2310	62	37.08	1.7e-05	TRINITY_DN418_c0_g1, TRINITY_DN2597_c0_g1, TRINITY_DN4046_c0_g1, TRINITY_DN12291_c0_g1, TRINITY_DN5887_c0_g1, TRINITY_DN1723_c1_g1, TRINITY_DN7983_c0_g1, TRINITY_DN1811_c0_g2, TRINITY_DN19033_c0_g1, TRINITY_DN3878_c0_g1, TRINITY_DN21498_c0_g1, TRINITY_DN244_c0_g1, TRINITY_DN3203_c0_g1, TRINITY_DN470_c1_g1, TRINITY_DN4243_c0_g1, TRINITY_DN8111_c0_g1, TRINITY_DN1916_c0_g2, TRINITY_DN3815_c0_g1, TRI…
GO:0009617	response to bacterium	499	22	8.01	1.8e-05	TRINITY_DN830_c0_g1, TRINITY_DN1424_c0_g1, TRINITY_DN4700_c0_g1, TRINITY_DN7983_c0_g1, TRINITY_DN556_c0_g1, TRINITY_DN8111_c0_g1, TRINITY_DN3815_c0_g1, TRINITY_DN8457_c0_g1, TRINITY_DN5250_c0_g1, TRINITY_DN10067_c0_g3, TRINITY_DN33_c0_g1, TRINITY_DN1025_c0_g1, TRINITY_DN23244_c1_g1, TRINITY_DN5660_c0_g1, TRINITY_DN8774_c0_g2, TRINITY_DN9569_c0_g3, TRINITY_DN7574_c0_g1, TRINITY_DN817_c0_g1, TRINIT…
GO:0009605	response to external stimulus	1374	42	22.06	3.1e-05	TRINITY_DN830_c0_g1, TRINITY_DN1424_c0_g1, TRINITY_DN4700_c0_g1, TRINITY_DN7983_c0_g1, TRINITY_DN1811_c0_g2, TRINITY_DN3055_c1_g1, TRINITY_DN556_c0_g1, TRINITY_DN3203_c0_g1, TRINITY_DN4900_c0_g1, TRINITY_DN4243_c0_g1, TRINITY_DN8111_c0_g1, TRINITY_DN1916_c0_g2, TRINITY_DN3815_c0_g1, TRINITY_DN8457_c0_g1, TRINITY_DN8497_c0_g1, TRINITY_DN5250_c0_g1, TRINITY_DN3908_c0_g1, TRINITY_DN10067_c0_g3, TRIN…
GO:0032103	positive regulation of response to external stimulus	78	8	1.25	3.5e-05	TRINITY_DN7983_c0_g1, TRINITY_DN3815_c0_g1, TRINITY_DN8457_c0_g1, TRINITY_DN10067_c0_g3, TRINITY_DN7876_c2_g2, TRINITY_DN8774_c0_g2, TRINITY_DN9569_c0_g3, TRINITY_DN18844_c0_g1
GO:0006950	response to stress	2845	71	45.67	4e-05	TRINITY_DN2597_c0_g1, TRINITY_DN268_c1_g1, TRINITY_DN4046_c0_g1, TRINITY_DN5887_c0_g1, TRINITY_DN1723_c1_g1, TRINITY_DN7983_c0_g1, TRINITY_DN3055_c1_g1, TRINITY_DN19033_c0_g1, TRINITY_DN3878_c0_g1, TRINITY_DN21498_c0_g1, TRINITY_DN556_c0_g1, TRINITY_DN178_c0_g1, TRINITY_DN470_c1_g1, TRINITY_DN10060_c0_g1, TRINITY_DN4900_c0_g1, TRINITY_DN8452_c0_g1, TRINITY_DN4785_c0_g2, TRINITY_DN8111_c0_g1, TRIN…
GO:0031349	positive regulation of defense response	129	10	2.07	4.3e-05	TRINITY_DN7983_c0_g1, TRINITY_DN556_c0_g1, TRINITY_DN3815_c0_g1, TRINITY_DN8457_c0_g1, TRINITY_DN10067_c0_g3, TRINITY_DN8774_c0_g2, TRINITY_DN9569_c0_g3, TRINITY_DN3847_c2_g1, TRINITY_DN11540_c0_g1, TRINITY_DN18844_c0_g1
GO:0050896	response to stimulus	4701	104	75.46	4.7e-05	TRINITY_DN830_c0_g1, TRINITY_DN1424_c0_g1, TRINITY_DN4700_c0_g1, TRINITY_DN955_c1_g2, TRINITY_DN418_c0_g1, TRINITY_DN2597_c0_g1, TRINITY_DN268_c1_g1, TRINITY_DN4046_c0_g1, TRINITY_DN12291_c0_g1, TRINITY_DN5887_c0_g1, TRINITY_DN1723_c1_g1, TRINITY_DN7983_c0_g1, TRINITY_DN1811_c0_g2, TRINITY_DN3055_c1_g1, TRINITY_DN19033_c0_g1, TRINITY_DN3878_c0_g1, TRINITY_DN5941_c0_g1, TRINITY_DN21498_c0_g1, TRIN…
GO:0048584	positive regulation of response to stimulus	284	15	4.56	5.6e-05	TRINITY_DN7983_c0_g1, TRINITY_DN556_c0_g1, TRINITY_DN178_c0_g1, TRINITY_DN3815_c0_g1, TRINITY_DN8457_c0_g1, TRINITY_DN1940_c0_g2, TRINITY_DN10067_c0_g3, TRINITY_DN5532_c0_g1, TRINITY_DN7876_c2_g2, TRINITY_DN9069_c0_g1, TRINITY_DN8774_c0_g2, TRINITY_DN9569_c0_g3, TRINITY_DN3847_c2_g1, TRINITY_DN11540_c0_g1, TRINITY_DN18844_c0_g1
GO:0060178	regulation of exocyst localization	14	4	0.22	5.7e-05	TRINITY_DN11955_c0_g1, TRINITY_DN133239_c0_g1, TRINITY_DN8412_c0_g1, TRINITY_DN4721_c0_g1
GO:0090059	protoxylem development	14	4	0.22	5.7e-05	TRINITY_DN11955_c0_g1, TRINITY_DN133239_c0_g1, TRINITY_DN8412_c0_g1, TRINITY_DN4721_c0_g1
GO:0071456	cellular response to hypoxia	111	9	1.78	7.4e-05	TRINITY_DN2597_c0_g1, TRINITY_DN1723_c1_g1, TRINITY_DN470_c1_g1, TRINITY_DN7830_c0_g1, TRINITY_DN4689_c0_g1, TRINITY_DN7574_c0_g1, TRINITY_DN4763_c1_g1, TRINITY_DN23983_c0_g1, TRINITY_DN6332_c0_g1
GO:0051601	exocyst localization	15	4	0.24	7.7e-05	TRINITY_DN11955_c0_g1, TRINITY_DN133239_c0_g1, TRINITY_DN8412_c0_g1, TRINITY_DN4721_c0_g1
GO:0030155	regulation of cell adhesion	6	3	0.1	7.9e-05	TRINITY_DN3055_c1_g1, TRINITY_DN987_c0_g1, TRINITY_DN7876_c2_g2
GO:0036294	cellular response to decreased oxygen levels	112	9	1.8	7.9e-05	TRINITY_DN2597_c0_g1, TRINITY_DN1723_c1_g1, TRINITY_DN470_c1_g1, TRINITY_DN7830_c0_g1, TRINITY_DN4689_c0_g1, TRINITY_DN7574_c0_g1, TRINITY_DN4763_c1_g1, TRINITY_DN23983_c0_g1, TRINITY_DN6332_c0_g1
GO:0071453	cellular response to oxygen levels	112	9	1.8	7.9e-05	TRINITY_DN2597_c0_g1, TRINITY_DN1723_c1_g1, TRINITY_DN470_c1_g1, TRINITY_DN7830_c0_g1, TRINITY_DN4689_c0_g1, TRINITY_DN7574_c0_g1, TRINITY_DN4763_c1_g1, TRINITY_DN23983_c0_g1, TRINITY_DN6332_c0_g1
GO:0010089	xylem development	46	6	0.74	8.8e-05	TRINITY_DN11955_c0_g1, TRINITY_DN19033_c0_g1, TRINITY_DN133239_c0_g1, TRINITY_DN13942_c0_g1, TRINITY_DN8412_c0_g1, TRINITY_DN4721_c0_g1
GO:0048518	positive regulation of biological process	1262	38	20.26	0.00011	TRINITY_DN11226_c0_g1, TRINITY_DN7983_c0_g1, TRINITY_DN3055_c1_g1, TRINITY_DN19033_c0_g1, TRINITY_DN556_c0_g1, TRINITY_DN178_c0_g1, TRINITY_DN7175_c0_g1, TRINITY_DN1916_c0_g1, TRINITY_DN3815_c0_g1, TRINITY_DN8457_c0_g1, TRINITY_DN1570_c0_g1, TRINITY_DN1940_c0_g2, TRINITY_DN10067_c0_g3, TRINITY_DN987_c0_g1, TRINITY_DN5532_c0_g1, TRINITY_DN6930_c0_g1, TRINITY_DN7876_c2_g2, TRINITY_DN2379_c2_g2, TRI…
GO:0048759	xylem vessel member cell differentiation	17	4	0.27	0.00013	TRINITY_DN11955_c0_g1, TRINITY_DN133239_c0_g1, TRINITY_DN8412_c0_g1, TRINITY_DN4721_c0_g1
GO:0051704	multi-organism process	1463	42	23.48	0.00013	TRINITY_DN830_c0_g1, TRINITY_DN1424_c0_g1, TRINITY_DN4700_c0_g1, TRINITY_DN7983_c0_g1, TRINITY_DN3055_c1_g1, TRINITY_DN556_c0_g1, TRINITY_DN3203_c0_g1, TRINITY_DN10060_c0_g1, TRINITY_DN4900_c0_g1, TRINITY_DN4243_c0_g1, TRINITY_DN8111_c0_g1, TRINITY_DN1916_c0_g2, TRINITY_DN3815_c0_g1, TRINITY_DN8457_c0_g1, TRINITY_DN8497_c0_g1, TRINITY_DN5250_c0_g1, TRINITY_DN3908_c0_g1, TRINITY_DN10067_c0_g3, TRI…
GO:0031347	regulation of defense response	244	13	3.92	0.00016	TRINITY_DN7983_c0_g1, TRINITY_DN556_c0_g1, TRINITY_DN8111_c0_g1, TRINITY_DN3815_c0_g1, TRINITY_DN8457_c0_g1, TRINITY_DN10067_c0_g3, TRINITY_DN5532_c0_g1, TRINITY_DN8774_c0_g2, TRINITY_DN9569_c0_g3, TRINITY_DN3847_c2_g1, TRINITY_DN4661_c0_g1, TRINITY_DN11540_c0_g1, TRINITY_DN18844_c0_g1
GO:0002833	positive regulation of response to biotic stimulus	73	7	1.17	0.00017	TRINITY_DN7983_c0_g1, TRINITY_DN3815_c0_g1, TRINITY_DN8457_c0_g1, TRINITY_DN10067_c0_g3, TRINITY_DN8774_c0_g2, TRINITY_DN9569_c0_g3, TRINITY_DN18844_c0_g1
GO:0050789	regulation of biological process	4084	91	65.56	0.00017	TRINITY_DN457_c0_g1, TRINITY_DN11226_c0_g1, TRINITY_DN955_c1_g2, TRINITY_DN418_c0_g1, TRINITY_DN12297_c0_g2, TRINITY_DN12291_c0_g1, TRINITY_DN8036_c1_g1, TRINITY_DN11955_c0_g1, TRINITY_DN7983_c0_g1, TRINITY_DN1811_c0_g2, TRINITY_DN3055_c1_g1, TRINITY_DN19033_c0_g1, TRINITY_DN3878_c0_g1, TRINITY_DN5941_c0_g1, TRINITY_DN244_c0_g1, TRINITY_DN556_c0_g1, TRINITY_DN1174_c0_g1, TRINITY_DN178_c0_g1, TRIN…
GO:0006887	exocytosis	100	8	1.61	0.0002	TRINITY_DN11955_c0_g1, TRINITY_DN1811_c0_g2, TRINITY_DN10067_c0_g3, TRINITY_DN133239_c0_g1, TRINITY_DN8774_c0_g2, TRINITY_DN9569_c0_g3, TRINITY_DN8412_c0_g1, TRINITY_DN4721_c0_g1
GO:0034629	cellular protein-containing complex localization	19	4	0.3	0.00021	TRINITY_DN11955_c0_g1, TRINITY_DN133239_c0_g1, TRINITY_DN8412_c0_g1, TRINITY_DN4721_c0_g1
GO:1905177	tracheary element differentiation	19	4	0.3	0.00021	TRINITY_DN11955_c0_g1, TRINITY_DN133239_c0_g1, TRINITY_DN8412_c0_g1, TRINITY_DN4721_c0_g1
GO:0043902	positive regulation of multi-organism process	76	7	1.22	0.00021	TRINITY_DN7983_c0_g1, TRINITY_DN3815_c0_g1, TRINITY_DN8457_c0_g1, TRINITY_DN10067_c0_g3, TRINITY_DN8774_c0_g2, TRINITY_DN9569_c0_g3, TRINITY_DN18844_c0_g1
GO:2000652	regulation of secondary cell wall biogenesis	35	5	0.56	0.00022	TRINITY_DN11955_c0_g1, TRINITY_DN133239_c0_g1, TRINITY_DN8412_c0_g1, TRINITY_DN4721_c0_g1, TRINITY_DN4661_c0_g1
GO:0010243	response to organonitrogen compound	290	14	4.66	0.00025	TRINITY_DN4046_c0_g1, TRINITY_DN5887_c0_g1, TRINITY_DN8111_c0_g1, TRINITY_DN3815_c0_g1, TRINITY_DN33_c0_g1, TRINITY_DN9069_c0_g1, TRINITY_DN4355_c0_g1, TRINITY_DN7574_c0_g1, TRINITY_DN817_c0_g1, TRINITY_DN23983_c0_g1, TRINITY_DN20703_c0_g1, TRINITY_DN4661_c0_g1, TRINITY_DN6332_c0_g1, TRINITY_DN23710_c0_g3
GO:0009620	response to fungus	400	17	6.42	0.00026	TRINITY_DN830_c0_g1, TRINITY_DN1424_c0_g1, TRINITY_DN4700_c0_g1, TRINITY_DN3055_c1_g1, TRINITY_DN8111_c0_g1, TRINITY_DN3815_c0_g1, TRINITY_DN3908_c0_g1, TRINITY_DN10067_c0_g3, TRINITY_DN987_c0_g1, TRINITY_DN5532_c0_g1, TRINITY_DN4050_c0_g1, TRINITY_DN23621_c0_g1, TRINITY_DN8774_c0_g2, TRINITY_DN9569_c0_g3, TRINITY_DN817_c0_g1, TRINITY_DN6663_c3_g1, TRINITY_DN18844_c0_g1
GO:0022407	regulation of cell-cell adhesion	2	2	0.03	0.00026	TRINITY_DN3055_c1_g1, TRINITY_DN987_c0_g1
GO:0022409	positive regulation of cell-cell adhesion	2	2	0.03	0.00026	TRINITY_DN3055_c1_g1, TRINITY_DN987_c0_g1
GO:0034109	homotypic cell-cell adhesion	2	2	0.03	0.00026	TRINITY_DN3055_c1_g1, TRINITY_DN987_c0_g1
GO:0034110	regulation of homotypic cell-cell adhesion	2	2	0.03	0.00026	TRINITY_DN3055_c1_g1, TRINITY_DN987_c0_g1
GO:0034112	positive regulation of homotypic cell-cell adhesion	2	2	0.03	0.00026	TRINITY_DN3055_c1_g1, TRINITY_DN987_c0_g1
GO:0034117	erythrocyte aggregation	2	2	0.03	0.00026	TRINITY_DN3055_c1_g1, TRINITY_DN987_c0_g1
GO:0034118	regulation of erythrocyte aggregation	2	2	0.03	0.00026	TRINITY_DN3055_c1_g1, TRINITY_DN987_c0_g1
GO:0034120	positive regulation of erythrocyte aggregation	2	2	0.03	0.00026	TRINITY_DN3055_c1_g1, TRINITY_DN987_c0_g1
GO:0055073	cadmium ion homeostasis	2	2	0.03	0.00026	TRINITY_DN1860_c2_g1, TRINITY_DN12302_c0_g1
GO:0061687	detoxification of inorganic compound	2	2	0.03	0.00026	TRINITY_DN1860_c2_g1, TRINITY_DN12302_c0_g1
GO:0071585	detoxification of cadmium ion	2	2	0.03	0.00026	TRINITY_DN1860_c2_g1, TRINITY_DN12302_c0_g1
GO:0001666	response to hypoxia	132	9	2.12	0.00028	TRINITY_DN2597_c0_g1, TRINITY_DN1723_c1_g1, TRINITY_DN470_c1_g1, TRINITY_DN7830_c0_g1, TRINITY_DN4689_c0_g1, TRINITY_DN7574_c0_g1, TRINITY_DN4763_c1_g1, TRINITY_DN23983_c0_g1, TRINITY_DN6332_c0_g1
GO:0002237	response to molecule of bacterial origin	80	7	1.28	0.00029	TRINITY_DN7983_c0_g1, TRINITY_DN8111_c0_g1, TRINITY_DN3815_c0_g1, TRINITY_DN10067_c0_g3, TRINITY_DN5660_c0_g1, TRINITY_DN8774_c0_g2, TRINITY_DN9569_c0_g3
GO:0036293	response to decreased oxygen levels	134	9	2.15	0.00031	TRINITY_DN2597_c0_g1, TRINITY_DN1723_c1_g1, TRINITY_DN470_c1_g1, TRINITY_DN7830_c0_g1, TRINITY_DN4689_c0_g1, TRINITY_DN7574_c0_g1, TRINITY_DN4763_c1_g1, TRINITY_DN23983_c0_g1, TRINITY_DN6332_c0_g1
GO:0070482	response to oxygen levels	135	9	2.17	0.00033	TRINITY_DN2597_c0_g1, TRINITY_DN1723_c1_g1, TRINITY_DN470_c1_g1, TRINITY_DN7830_c0_g1, TRINITY_DN4689_c0_g1, TRINITY_DN7574_c0_g1, TRINITY_DN4763_c1_g1, TRINITY_DN23983_c0_g1, TRINITY_DN6332_c0_g1
GO:0032101	regulation of response to external stimulus	140	9	2.25	0.00043	TRINITY_DN7983_c0_g1, TRINITY_DN3815_c0_g1, TRINITY_DN8457_c0_g1, TRINITY_DN10067_c0_g3, TRINITY_DN7876_c2_g2, TRINITY_DN8774_c0_g2, TRINITY_DN9569_c0_g3, TRINITY_DN4661_c0_g1, TRINITY_DN18844_c0_g1
GO:0062012	regulation of small molecule metabolic process	112	8	1.8	0.00044	TRINITY_DN7983_c0_g1, TRINITY_DN556_c0_g1, TRINITY_DN8457_c0_g1, TRINITY_DN3341_c0_g1, TRINITY_DN2379_c2_g2, TRINITY_DN4763_c1_g1, TRINITY_DN4661_c0_g1, TRINITY_DN10573_c0_g2
GO:0080134	regulation of response to stress	382	16	6.13	0.00045	TRINITY_DN7983_c0_g1, TRINITY_DN556_c0_g1, TRINITY_DN178_c0_g1, TRINITY_DN8111_c0_g1, TRINITY_DN3815_c0_g1, TRINITY_DN8457_c0_g1, TRINITY_DN10067_c0_g3, TRINITY_DN5532_c0_g1, TRINITY_DN5407_c0_g1, TRINITY_DN9069_c0_g1, TRINITY_DN8774_c0_g2, TRINITY_DN9569_c0_g3, TRINITY_DN3847_c2_g1, TRINITY_DN4661_c0_g1, TRINITY_DN11540_c0_g1, TRINITY_DN18844_c0_g1
GO:1900426	positive regulation of defense response to bacterium	63	6	1.01	0.00051	TRINITY_DN7983_c0_g1, TRINITY_DN3815_c0_g1, TRINITY_DN8457_c0_g1, TRINITY_DN10067_c0_g3, TRINITY_DN8774_c0_g2, TRINITY_DN9569_c0_g3
GO:0098542	defense response to other organism	716	24	11.49	0.00052	TRINITY_DN7983_c0_g1, TRINITY_DN3055_c1_g1, TRINITY_DN556_c0_g1, TRINITY_DN4900_c0_g1, TRINITY_DN8111_c0_g1, TRINITY_DN3815_c0_g1, TRINITY_DN8457_c0_g1, TRINITY_DN5250_c0_g1, TRINITY_DN3908_c0_g1, TRINITY_DN10067_c0_g3, TRINITY_DN2740_c0_g1, TRINITY_DN987_c0_g1, TRINITY_DN5532_c0_g1, TRINITY_DN33_c0_g1, TRINITY_DN1025_c0_g1, TRINITY_DN23244_c1_g1, TRINITY_DN4050_c0_g1, TRINITY_DN8774_c0_g2, TRINI…
GO:0007568	aging	175	10	2.81	0.00053	TRINITY_DN6929_c0_g1, TRINITY_DN13171_c0_g1, TRINITY_DN11398_c0_g1, TRINITY_DN23538_c0_g1, TRINITY_DN12297_c0_g2, TRINITY_DN5678_c0_g1, TRINITY_DN1916_c0_g1, TRINITY_DN3341_c0_g1, TRINITY_DN1097_c0_g1, TRINITY_DN18844_c0_g1
GO:0002213	defense response to insect	25	4	0.4	0.00063	TRINITY_DN4900_c0_g1, TRINITY_DN3847_c2_g1, TRINITY_DN4661_c0_g1, TRINITY_DN18844_c0_g1
GO:0010565	regulation of cellular ketone metabolic process	92	7	1.48	0.00069	TRINITY_DN7983_c0_g1, TRINITY_DN556_c0_g1, TRINITY_DN8457_c0_g1, TRINITY_DN3341_c0_g1, TRINITY_DN4763_c1_g1, TRINITY_DN4661_c0_g1, TRINITY_DN10573_c0_g2
GO:1901698	response to nitrogen compound	321	14	5.15	0.00069	TRINITY_DN4046_c0_g1, TRINITY_DN5887_c0_g1, TRINITY_DN8111_c0_g1, TRINITY_DN3815_c0_g1, TRINITY_DN33_c0_g1, TRINITY_DN9069_c0_g1, TRINITY_DN4355_c0_g1, TRINITY_DN7574_c0_g1, TRINITY_DN817_c0_g1, TRINITY_DN23983_c0_g1, TRINITY_DN20703_c0_g1, TRINITY_DN4661_c0_g1, TRINITY_DN6332_c0_g1, TRINITY_DN23710_c0_g3
GO:0002831	regulation of response to biotic stimulus	121	8	1.94	0.00074	TRINITY_DN7983_c0_g1, TRINITY_DN3815_c0_g1, TRINITY_DN8457_c0_g1, TRINITY_DN10067_c0_g3, TRINITY_DN8774_c0_g2, TRINITY_DN9569_c0_g3, TRINITY_DN4661_c0_g1, TRINITY_DN18844_c0_g1
GO:1990170	stress response to cadmium ion	3	2	0.05	0.00076	TRINITY_DN1860_c2_g1, TRINITY_DN12302_c0_g1
GO:0006468	protein phosphorylation	608	21	9.76	0.0008	TRINITY_DN955_c1_g2, TRINITY_DN5479_c0_g1, TRINITY_DN244_c0_g1, TRINITY_DN470_c1_g1, TRINITY_DN10060_c0_g1, TRINITY_DN31022_c0_g1, TRINITY_DN3908_c0_g1, TRINITY_DN7876_c2_g2, TRINITY_DN1025_c0_g1, TRINITY_DN7830_c0_g1, TRINITY_DN4689_c0_g1, TRINITY_DN11077_c0_g1, TRINITY_DN5660_c0_g1, TRINITY_DN278_c0_g1, TRINITY_DN5925_c0_g1, TRINITY_DN6663_c3_g1, TRINITY_DN8159_c0_g1, TRINITY_DN8650_c0_g1, TRIN…
GO:1901700	response to oxygen-containing compound	1399	38	22.46	0.00084	TRINITY_DN4046_c0_g1, TRINITY_DN5887_c0_g1, TRINITY_DN3878_c0_g1, TRINITY_DN21498_c0_g1, TRINITY_DN244_c0_g1, TRINITY_DN470_c1_g1, TRINITY_DN4243_c0_g1, TRINITY_DN8111_c0_g1, TRINITY_DN3815_c0_g1, TRINITY_DN8457_c0_g1, TRINITY_DN8497_c0_g1, TRINITY_DN1940_c0_g2, TRINITY_DN3908_c0_g1, TRINITY_DN10910_c0_g1, TRINITY_DN4687_c0_g1, TRINITY_DN5532_c0_g1, TRINITY_DN33_c0_g1, TRINITY_DN1025_c0_g1, TRINI…
GO:0032940	secretion by cell	126	8	2.02	0.00096	TRINITY_DN11955_c0_g1, TRINITY_DN1811_c0_g2, TRINITY_DN10067_c0_g3, TRINITY_DN133239_c0_g1, TRINITY_DN8774_c0_g2, TRINITY_DN9569_c0_g3, TRINITY_DN8412_c0_g1, TRINITY_DN4721_c0_g1
GO:0046903	secretion	128	8	2.05	0.00107	TRINITY_DN11955_c0_g1, TRINITY_DN1811_c0_g2, TRINITY_DN10067_c0_g3, TRINITY_DN133239_c0_g1, TRINITY_DN8774_c0_g2, TRINITY_DN9569_c0_g3, TRINITY_DN8412_c0_g1, TRINITY_DN4721_c0_g1
GO:0009737	response to abscisic acid	460	17	7.38	0.00123	TRINITY_DN470_c1_g1, TRINITY_DN4243_c0_g1, TRINITY_DN3815_c0_g1, TRINITY_DN8457_c0_g1, TRINITY_DN8497_c0_g1, TRINITY_DN1940_c0_g2, TRINITY_DN3908_c0_g1, TRINITY_DN10910_c0_g1, TRINITY_DN5532_c0_g1, TRINITY_DN23105_c0_g1, TRINITY_DN4689_c0_g1, TRINITY_DN6509_c0_g2, TRINITY_DN7574_c0_g1, TRINITY_DN557_c0_g1, TRINITY_DN4661_c0_g1, TRINITY_DN6332_c0_g1, TRINITY_DN10573_c0_g2
GO:0009725	response to hormone	1330	36	21.35	0.00125	TRINITY_DN418_c0_g1, TRINITY_DN12291_c0_g1, TRINITY_DN1811_c0_g2, TRINITY_DN19033_c0_g1, TRINITY_DN3878_c0_g1, TRINITY_DN244_c0_g1, TRINITY_DN3203_c0_g1, TRINITY_DN470_c1_g1, TRINITY_DN4243_c0_g1, TRINITY_DN8111_c0_g1, TRINITY_DN1916_c0_g2, TRINITY_DN3815_c0_g1, TRINITY_DN8457_c0_g1, TRINITY_DN8497_c0_g1, TRINITY_DN1940_c0_g2, TRINITY_DN3908_c0_g1, TRINITY_DN10910_c0_g1, TRINITY_DN4687_c0_g1, TRI…
GO:0043900	regulation of multi-organism process	164	9	2.63	0.00133	TRINITY_DN7983_c0_g1, TRINITY_DN3815_c0_g1, TRINITY_DN8457_c0_g1, TRINITY_DN10067_c0_g3, TRINITY_DN8774_c0_g2, TRINITY_DN9569_c0_g3, TRINITY_DN2443_c2_g1, TRINITY_DN4661_c0_g1, TRINITY_DN18844_c0_g1
GO:0097501	stress response to metal ion	4	2	0.06	0.00151	TRINITY_DN1860_c2_g1, TRINITY_DN12302_c0_g1
GO:1903338	regulation of cell wall organization or biogenesis	53	5	0.85	0.00156	TRINITY_DN11955_c0_g1, TRINITY_DN133239_c0_g1, TRINITY_DN8412_c0_g1, TRINITY_DN4721_c0_g1, TRINITY_DN4661_c0_g1
GO:0097305	response to alcohol	472	17	7.58	0.00162	TRINITY_DN470_c1_g1, TRINITY_DN4243_c0_g1, TRINITY_DN3815_c0_g1, TRINITY_DN8457_c0_g1, TRINITY_DN8497_c0_g1, TRINITY_DN1940_c0_g2, TRINITY_DN3908_c0_g1, TRINITY_DN10910_c0_g1, TRINITY_DN5532_c0_g1, TRINITY_DN23105_c0_g1, TRINITY_DN4689_c0_g1, TRINITY_DN6509_c0_g2, TRINITY_DN7574_c0_g1, TRINITY_DN557_c0_g1, TRINITY_DN4661_c0_g1, TRINITY_DN6332_c0_g1, TRINITY_DN10573_c0_g2
GO:0050794	regulation of cellular process	3475	75	55.78	0.0023	TRINITY_DN11226_c0_g1, TRINITY_DN955_c1_g2, TRINITY_DN418_c0_g1, TRINITY_DN12297_c0_g2, TRINITY_DN12291_c0_g1, TRINITY_DN8036_c1_g1, TRINITY_DN11955_c0_g1, TRINITY_DN7983_c0_g1, TRINITY_DN1811_c0_g2, TRINITY_DN19033_c0_g1, TRINITY_DN3878_c0_g1, TRINITY_DN244_c0_g1, TRINITY_DN556_c0_g1, TRINITY_DN1174_c0_g1, TRINITY_DN178_c0_g1, TRINITY_DN3203_c0_g1, TRINITY_DN8111_c0_g1, TRINITY_DN7175_c0_g1, TRI…
GO:0010115	regulation of abscisic acid biosynthetic process	17	3	0.27	0.00235	TRINITY_DN8457_c0_g1, TRINITY_DN3341_c0_g1, TRINITY_DN10573_c0_g2
GO:0050826	response to freezing	17	3	0.27	0.00235	TRINITY_DN5660_c0_g1, TRINITY_DN6509_c0_g2, TRINITY_DN41044_c0_g1
GO:1900424	regulation of defense response to bacterium	87	6	1.4	0.00274	TRINITY_DN7983_c0_g1, TRINITY_DN3815_c0_g1, TRINITY_DN8457_c0_g1, TRINITY_DN10067_c0_g3, TRINITY_DN8774_c0_g2, TRINITY_DN9569_c0_g3
GO:0042742	defense response to bacterium	415	15	6.66	0.00291	TRINITY_DN7983_c0_g1, TRINITY_DN556_c0_g1, TRINITY_DN8111_c0_g1, TRINITY_DN3815_c0_g1, TRINITY_DN8457_c0_g1, TRINITY_DN5250_c0_g1, TRINITY_DN10067_c0_g3, TRINITY_DN33_c0_g1, TRINITY_DN1025_c0_g1, TRINITY_DN23244_c1_g1, TRINITY_DN8774_c0_g2, TRINITY_DN9569_c0_g3, TRINITY_DN18844_c0_g1, TRINITY_DN8169_c0_g2, TRINITY_DN51232_c0_g1
GO:0001101	response to acid chemical	1003	28	16.1	0.00292	TRINITY_DN4046_c0_g1, TRINITY_DN3878_c0_g1, TRINITY_DN244_c0_g1, TRINITY_DN470_c1_g1, TRINITY_DN4243_c0_g1, TRINITY_DN8111_c0_g1, TRINITY_DN3815_c0_g1, TRINITY_DN8457_c0_g1, TRINITY_DN8497_c0_g1, TRINITY_DN1940_c0_g2, TRINITY_DN3908_c0_g1, TRINITY_DN10910_c0_g1, TRINITY_DN4687_c0_g1, TRINITY_DN5532_c0_g1, TRINITY_DN23105_c0_g1, TRINITY_DN2746_c0_g1, TRINITY_DN8122_c0_g1, TRINITY_DN4689_c0_g1, TRI…
GO:0009719	response to endogenous stimulus	1398	36	22.44	0.00294	TRINITY_DN418_c0_g1, TRINITY_DN12291_c0_g1, TRINITY_DN1811_c0_g2, TRINITY_DN19033_c0_g1, TRINITY_DN3878_c0_g1, TRINITY_DN244_c0_g1, TRINITY_DN3203_c0_g1, TRINITY_DN470_c1_g1, TRINITY_DN4243_c0_g1, TRINITY_DN8111_c0_g1, TRINITY_DN1916_c0_g2, TRINITY_DN3815_c0_g1, TRINITY_DN8457_c0_g1, TRINITY_DN8497_c0_g1, TRINITY_DN1940_c0_g2, TRINITY_DN3908_c0_g1, TRINITY_DN10910_c0_g1, TRINITY_DN4687_c0_g1, TRI…
GO:0010337	regulation of salicylic acid metabolic process	19	3	0.3	0.00327	TRINITY_DN7983_c0_g1, TRINITY_DN556_c0_g1, TRINITY_DN4763_c1_g1
GO:0010087	phloem or xylem histogenesis	91	6	1.46	0.00343	TRINITY_DN11955_c0_g1, TRINITY_DN19033_c0_g1, TRINITY_DN133239_c0_g1, TRINITY_DN13942_c0_g1, TRINITY_DN8412_c0_g1, TRINITY_DN4721_c0_g1
GO:0009889	regulation of biosynthetic process	1565	39	25.12	0.00346	TRINITY_DN11226_c0_g1, TRINITY_DN12297_c0_g2, TRINITY_DN8036_c1_g1, TRINITY_DN7983_c0_g1, TRINITY_DN19033_c0_g1, TRINITY_DN3878_c0_g1, TRINITY_DN556_c0_g1, TRINITY_DN1174_c0_g1, TRINITY_DN8111_c0_g1, TRINITY_DN8457_c0_g1, TRINITY_DN8497_c0_g1, TRINITY_DN1570_c0_g1, TRINITY_DN5250_c0_g1, TRINITY_DN3341_c0_g1, TRINITY_DN25639_c0_g2, TRINITY_DN4687_c0_g1, TRINITY_DN6930_c0_g1, TRINITY_DN7876_c2_g2, …
GO:0009835	fruit ripening	41	4	0.66	0.00411	TRINITY_DN6929_c0_g1, TRINITY_DN13171_c0_g1, TRINITY_DN11398_c0_g1, TRINITY_DN23538_c0_g1
GO:0015996	chlorophyll catabolic process	21	3	0.34	0.00438	TRINITY_DN4787_c0_g1, TRINITY_DN3341_c0_g1, TRINITY_DN2615_c0_g1
GO:0046149	pigment catabolic process	21	3	0.34	0.00438	TRINITY_DN4787_c0_g1, TRINITY_DN3341_c0_g1, TRINITY_DN2615_c0_g1
GO:1902930	regulation of alcohol biosynthetic process	21	3	0.34	0.00438	TRINITY_DN8457_c0_g1, TRINITY_DN3341_c0_g1, TRINITY_DN10573_c0_g2
GO:0043455	regulation of secondary metabolic process	67	5	1.08	0.00439	TRINITY_DN8457_c0_g1, TRINITY_DN3341_c0_g1, TRINITY_DN5473_c0_g1, TRINITY_DN6142_c0_g1, TRINITY_DN10573_c0_g2
GO:0031326	regulation of cellular biosynthetic process	1547	38	24.83	0.00498	TRINITY_DN11226_c0_g1, TRINITY_DN12297_c0_g2, TRINITY_DN8036_c1_g1, TRINITY_DN7983_c0_g1, TRINITY_DN19033_c0_g1, TRINITY_DN3878_c0_g1, TRINITY_DN556_c0_g1, TRINITY_DN1174_c0_g1, TRINITY_DN8111_c0_g1, TRINITY_DN8457_c0_g1, TRINITY_DN8497_c0_g1, TRINITY_DN1570_c0_g1, TRINITY_DN5250_c0_g1, TRINITY_DN3341_c0_g1, TRINITY_DN25639_c0_g2, TRINITY_DN4687_c0_g1, TRINITY_DN6930_c0_g1, TRINITY_DN7876_c2_g2, …
GO:0009249	protein lipoylation	7	2	0.11	0.00511	TRINITY_DN2276_c0_g1, TRINITY_DN585_c0_g3
GO:0043618	regulation of transcription from RNA polymerase II promoter in response to stress	7	2	0.11	0.00511	TRINITY_DN7876_c2_g2, TRINITY_DN4661_c0_g1
GO:1900057	positive regulation of leaf senescence	7	2	0.11	0.00511	TRINITY_DN1916_c0_g1, TRINITY_DN1097_c0_g1
GO:1905623	positive regulation of leaf development	7	2	0.11	0.00511	TRINITY_DN1916_c0_g1, TRINITY_DN1097_c0_g1
GO:0009910	negative regulation of flower development	44	4	0.71	0.00531	TRINITY_DN6930_c0_g1, TRINITY_DN5407_c0_g1, TRINITY_DN121179_c0_g1, TRINITY_DN11517_c0_g1
GO:0006787	porphyrin-containing compound catabolic process	23	3	0.37	0.0057	TRINITY_DN4787_c0_g1, TRINITY_DN3341_c0_g1, TRINITY_DN2615_c0_g1
GO:0033015	tetrapyrrole catabolic process	23	3	0.37	0.0057	TRINITY_DN4787_c0_g1, TRINITY_DN3341_c0_g1, TRINITY_DN2615_c0_g1
GO:0042180	cellular ketone metabolic process	134	7	2.15	0.00588	TRINITY_DN7983_c0_g1, TRINITY_DN556_c0_g1, TRINITY_DN8457_c0_g1, TRINITY_DN3341_c0_g1, TRINITY_DN4763_c1_g1, TRINITY_DN4661_c0_g1, TRINITY_DN10573_c0_g2
GO:0042537	benzene-containing compound metabolic process	46	4	0.74	0.00622	TRINITY_DN7983_c0_g1, TRINITY_DN556_c0_g1, TRINITY_DN8822_c0_g1, TRINITY_DN4763_c1_g1
GO:0016567	protein ubiquitination	452	15	7.26	0.00637	TRINITY_DN4401_c0_g2, TRINITY_DN2597_c0_g1, TRINITY_DN4046_c0_g1, TRINITY_DN10468_c0_g1, TRINITY_DN127512_c0_g1, TRINITY_DN5887_c0_g1, TRINITY_DN3878_c0_g1, TRINITY_DN178_c0_g1, TRINITY_DN8589_c0_g1, TRINITY_DN33_c0_g1, TRINITY_DN1240_c0_g1, TRINITY_DN6300_c0_g1, TRINITY_DN817_c0_g1, TRINITY_DN6101_c0_g1, TRINITY_DN7074_c0_g3
GO:0009696	salicylic acid metabolic process	24	3	0.39	0.00644	TRINITY_DN7983_c0_g1, TRINITY_DN556_c0_g1, TRINITY_DN4763_c1_g1
GO:0051865	protein autoubiquitination	24	3	0.39	0.00644	TRINITY_DN2597_c0_g1, TRINITY_DN4046_c0_g1, TRINITY_DN817_c0_g1
GO:0019748	secondary metabolic process	246	10	3.95	0.00646	TRINITY_DN8457_c0_g1, TRINITY_DN3341_c0_g1, TRINITY_DN8822_c0_g1, TRINITY_DN5473_c0_g1, TRINITY_DN9069_c0_g1, TRINITY_DN6509_c0_g2, TRINITY_DN247_c1_g1, TRINITY_DN6142_c0_g1, TRINITY_DN10573_c0_g2, TRINITY_DN9413_c0_g1
GO:0042149	cellular response to glucose starvation	8	2	0.13	0.00674	TRINITY_DN7876_c2_g2, TRINITY_DN7830_c0_g1
GO:0042659	regulation of cell fate specification	8	2	0.13	0.00674	TRINITY_DN1916_c0_g1, TRINITY_DN1097_c0_g1
GO:2000068	regulation of defense response to insect	8	2	0.13	0.00674	TRINITY_DN4661_c0_g1, TRINITY_DN18844_c0_g1
GO:0009266	response to temperature stimulus	415	14	6.66	0.00722	TRINITY_DN21498_c0_g1, TRINITY_DN4785_c0_g2, TRINITY_DN8457_c0_g1, TRINITY_DN8497_c0_g1, TRINITY_DN6930_c0_g1, TRINITY_DN7876_c2_g2, TRINITY_DN2746_c0_g1, TRINITY_DN5660_c0_g1, TRINITY_DN6509_c0_g2, TRINITY_DN23983_c0_g1, TRINITY_DN41044_c0_g1, TRINITY_DN18844_c0_g1, TRINITY_DN6332_c0_g1, TRINITY_DN10573_c0_g2
GO:0009409	response to cold	253	10	4.06	0.00781	TRINITY_DN8457_c0_g1, TRINITY_DN8497_c0_g1, TRINITY_DN2746_c0_g1, TRINITY_DN5660_c0_g1, TRINITY_DN6509_c0_g2, TRINITY_DN23983_c0_g1, TRINITY_DN41044_c0_g1, TRINITY_DN18844_c0_g1, TRINITY_DN6332_c0_g1, TRINITY_DN10573_c0_g2
GO:0009738	abscisic acid-activated signaling pathway	217	9	3.48	0.00846	TRINITY_DN3815_c0_g1, TRINITY_DN8457_c0_g1, TRINITY_DN1940_c0_g2, TRINITY_DN3908_c0_g1, TRINITY_DN10910_c0_g1, TRINITY_DN5532_c0_g1, TRINITY_DN557_c0_g1, TRINITY_DN4661_c0_g1, TRINITY_DN10573_c0_g2
GO:0001906	cell killing	9	2	0.14	0.00857	TRINITY_DN3055_c1_g1, TRINITY_DN987_c0_g1
GO:0018065	protein-cofactor linkage	9	2	0.14	0.00857	TRINITY_DN2276_c0_g1, TRINITY_DN585_c0_g3
GO:0031640	killing of cells of other organism	9	2	0.14	0.00857	TRINITY_DN3055_c1_g1, TRINITY_DN987_c0_g1
GO:0044364	disruption of cells of other organism	9	2	0.14	0.00857	TRINITY_DN3055_c1_g1, TRINITY_DN987_c0_g1
GO:1903827	regulation of cellular protein localization	51	4	0.82	0.00896	TRINITY_DN11955_c0_g1, TRINITY_DN133239_c0_g1, TRINITY_DN8412_c0_g1, TRINITY_DN4721_c0_g1
GO:0070887	cellular response to chemical stimulus	1293	32	20.76	0.00898	TRINITY_DN418_c0_g1, TRINITY_DN2597_c0_g1, TRINITY_DN12291_c0_g1, TRINITY_DN1723_c1_g1, TRINITY_DN1811_c0_g2, TRINITY_DN19033_c0_g1, TRINITY_DN3203_c0_g1, TRINITY_DN470_c1_g1, TRINITY_DN3815_c0_g1, TRINITY_DN8457_c0_g1, TRINITY_DN1940_c0_g2, TRINITY_DN3908_c0_g1, TRINITY_DN10910_c0_g1, TRINITY_DN4687_c0_g1, TRINITY_DN1743_c0_g1, TRINITY_DN5532_c0_g1, TRINITY_DN9069_c0_g1, TRINITY_DN7830_c0_g1, TR…
GO:0009751	response to salicylic acid	146	7	2.34	0.00925	TRINITY_DN3878_c0_g1, TRINITY_DN244_c0_g1, TRINITY_DN8111_c0_g1, TRINITY_DN4687_c0_g1, TRINITY_DN6509_c0_g2, TRINITY_DN2021_c0_g1, TRINITY_DN7574_c0_g1
GO:0009628	response to abiotic stimulus	1558	37	25.01	0.00949	TRINITY_DN2597_c0_g1, TRINITY_DN4046_c0_g1, TRINITY_DN1723_c1_g1, TRINITY_DN7983_c0_g1, TRINITY_DN1811_c0_g2, TRINITY_DN5941_c0_g1, TRINITY_DN21498_c0_g1, TRINITY_DN178_c0_g1, TRINITY_DN470_c1_g1, TRINITY_DN4243_c0_g1, TRINITY_DN4785_c0_g2, TRINITY_DN8457_c0_g1, TRINITY_DN8497_c0_g1, TRINITY_DN10910_c0_g1, TRINITY_DN1693_c0_g3, TRINITY_DN6930_c0_g1, TRINITY_DN7876_c2_g2, TRINITY_DN2379_c2_g2, TRI…
GO:0048583	regulation of response to stimulus	751	21	12.06	0.00951	TRINITY_DN7983_c0_g1, TRINITY_DN556_c0_g1, TRINITY_DN178_c0_g1, TRINITY_DN8111_c0_g1, TRINITY_DN3815_c0_g1, TRINITY_DN8457_c0_g1, TRINITY_DN8497_c0_g1, TRINITY_DN1940_c0_g2, TRINITY_DN3908_c0_g1, TRINITY_DN10067_c0_g3, TRINITY_DN5532_c0_g1, TRINITY_DN7876_c2_g2, TRINITY_DN5407_c0_g1, TRINITY_DN9069_c0_g1, TRINITY_DN8774_c0_g2, TRINITY_DN9569_c0_g3, TRINITY_DN3847_c2_g1, TRINITY_DN4661_c0_g1, TRIN…
GO:0009611	response to wounding	148	7	2.38	0.00993	TRINITY_DN19033_c0_g1, TRINITY_DN8111_c0_g1, TRINITY_DN7574_c0_g1, TRINITY_DN23983_c0_g1, TRINITY_DN4661_c0_g1, TRINITY_DN6332_c0_g1, TRINITY_DN1336_c0_g1
GO:0009609	response to symbiotic bacterium	28	3	0.45	0.00995	TRINITY_DN830_c0_g1, TRINITY_DN1424_c0_g1, TRINITY_DN4700_c0_g1
GO:0043620	regulation of DNA-templated transcription in response to stress	10	2	0.16	0.0106	TRINITY_DN7876_c2_g2, TRINITY_DN4661_c0_g1
GO:0010150	leaf senescence	116	6	1.86	0.011	TRINITY_DN12297_c0_g2, TRINITY_DN5678_c0_g1, TRINITY_DN1916_c0_g1, TRINITY_DN3341_c0_g1, TRINITY_DN1097_c0_g1, TRINITY_DN18844_c0_g1
GO:0032446	protein modification by small protein conjugation	483	15	7.75	0.01133	TRINITY_DN4401_c0_g2, TRINITY_DN2597_c0_g1, TRINITY_DN4046_c0_g1, TRINITY_DN10468_c0_g1, TRINITY_DN127512_c0_g1, TRINITY_DN5887_c0_g1, TRINITY_DN3878_c0_g1, TRINITY_DN178_c0_g1, TRINITY_DN8589_c0_g1, TRINITY_DN33_c0_g1, TRINITY_DN1240_c0_g1, TRINITY_DN6300_c0_g1, TRINITY_DN817_c0_g1, TRINITY_DN6101_c0_g1, TRINITY_DN7074_c0_g3
GO:0046677	response to antibiotic	229	9	3.68	0.01176	TRINITY_DN3878_c0_g1, TRINITY_DN21498_c0_g1, TRINITY_DN244_c0_g1, TRINITY_DN8111_c0_g1, TRINITY_DN4687_c0_g1, TRINITY_DN23621_c0_g1, TRINITY_DN6509_c0_g2, TRINITY_DN2021_c0_g1, TRINITY_DN7574_c0_g1
GO:0009834	plant-type secondary cell wall biogenesis	85	5	1.36	0.01183	TRINITY_DN11955_c0_g1, TRINITY_DN133239_c0_g1, TRINITY_DN8412_c0_g1, TRINITY_DN4721_c0_g1, TRINITY_DN4661_c0_g1
GO:0016310	phosphorylation	768	21	12.33	0.01203	TRINITY_DN955_c1_g2, TRINITY_DN5479_c0_g1, TRINITY_DN244_c0_g1, TRINITY_DN470_c1_g1, TRINITY_DN10060_c0_g1, TRINITY_DN31022_c0_g1, TRINITY_DN3908_c0_g1, TRINITY_DN7876_c2_g2, TRINITY_DN1025_c0_g1, TRINITY_DN7830_c0_g1, TRINITY_DN4689_c0_g1, TRINITY_DN11077_c0_g1, TRINITY_DN5660_c0_g1, TRINITY_DN278_c0_g1, TRINITY_DN5925_c0_g1, TRINITY_DN6663_c3_g1, TRINITY_DN8159_c0_g1, TRINITY_DN8650_c0_g1, TRIN…
GO:0019747	regulation of isoprenoid metabolic process	31	3	0.5	0.01318	TRINITY_DN8457_c0_g1, TRINITY_DN3341_c0_g1, TRINITY_DN10573_c0_g2
GO:2000112	regulation of cellular macromolecule biosynthetic process	1442	34	23.15	0.01422	TRINITY_DN11226_c0_g1, TRINITY_DN12297_c0_g2, TRINITY_DN8036_c1_g1, TRINITY_DN7983_c0_g1, TRINITY_DN19033_c0_g1, TRINITY_DN3878_c0_g1, TRINITY_DN1174_c0_g1, TRINITY_DN8111_c0_g1, TRINITY_DN8497_c0_g1, TRINITY_DN1570_c0_g1, TRINITY_DN5250_c0_g1, TRINITY_DN25639_c0_g2, TRINITY_DN4687_c0_g1, TRINITY_DN6930_c0_g1, TRINITY_DN7876_c2_g2, TRINITY_DN1174_c0_g3, TRINITY_DN5473_c0_g1, TRINITY_DN7182_c0_g1,…
GO:0006355	regulation of transcription, DNA-templated	1238	30	19.87	0.0149	TRINITY_DN11226_c0_g1, TRINITY_DN12297_c0_g2, TRINITY_DN8036_c1_g1, TRINITY_DN7983_c0_g1, TRINITY_DN19033_c0_g1, TRINITY_DN3878_c0_g1, TRINITY_DN1174_c0_g1, TRINITY_DN8111_c0_g1, TRINITY_DN8497_c0_g1, TRINITY_DN1570_c0_g1, TRINITY_DN25639_c0_g2, TRINITY_DN4687_c0_g1, TRINITY_DN6930_c0_g1, TRINITY_DN7876_c2_g2, TRINITY_DN1174_c0_g3, TRINITY_DN5473_c0_g1, TRINITY_DN7182_c0_g1, TRINITY_DN9069_c0_g1,…
GO:1903506	regulation of nucleic acid-templated transcription	1238	30	19.87	0.0149	TRINITY_DN11226_c0_g1, TRINITY_DN12297_c0_g2, TRINITY_DN8036_c1_g1, TRINITY_DN7983_c0_g1, TRINITY_DN19033_c0_g1, TRINITY_DN3878_c0_g1, TRINITY_DN1174_c0_g1, TRINITY_DN8111_c0_g1, TRINITY_DN8497_c0_g1, TRINITY_DN1570_c0_g1, TRINITY_DN25639_c0_g2, TRINITY_DN4687_c0_g1, TRINITY_DN6930_c0_g1, TRINITY_DN7876_c2_g2, TRINITY_DN1174_c0_g3, TRINITY_DN5473_c0_g1, TRINITY_DN7182_c0_g1, TRINITY_DN9069_c0_g1,…
GO:0009269	response to desiccation	12	2	0.19	0.01523	TRINITY_DN2746_c0_g1, TRINITY_DN4661_c0_g1
GO:0080142	regulation of salicylic acid biosynthetic process	12	2	0.19	0.01523	TRINITY_DN7983_c0_g1, TRINITY_DN556_c0_g1
GO:0031323	regulation of cellular metabolic process	1933	43	31.03	0.01543	TRINITY_DN11226_c0_g1, TRINITY_DN12297_c0_g2, TRINITY_DN8036_c1_g1, TRINITY_DN7983_c0_g1, TRINITY_DN19033_c0_g1, TRINITY_DN3878_c0_g1, TRINITY_DN556_c0_g1, TRINITY_DN1174_c0_g1, TRINITY_DN178_c0_g1, TRINITY_DN8111_c0_g1, TRINITY_DN8457_c0_g1, TRINITY_DN8497_c0_g1, TRINITY_DN1570_c0_g1, TRINITY_DN5250_c0_g1, TRINITY_DN3341_c0_g1, TRINITY_DN25639_c0_g2, TRINITY_DN4687_c0_g1, TRINITY_DN6930_c0_g1, T…
GO:0006464	cellular protein modification process	1826	41	29.31	0.01562	TRINITY_DN4401_c0_g2, TRINITY_DN955_c1_g2, TRINITY_DN2597_c0_g1, TRINITY_DN4046_c0_g1, TRINITY_DN10468_c0_g1, TRINITY_DN5479_c0_g1, TRINITY_DN127512_c0_g1, TRINITY_DN5887_c0_g1, TRINITY_DN3878_c0_g1, TRINITY_DN244_c0_g1, TRINITY_DN178_c0_g1, TRINITY_DN470_c1_g1, TRINITY_DN10060_c0_g1, TRINITY_DN31022_c0_g1, TRINITY_DN15838_c1_g1, TRINITY_DN3908_c0_g1, TRINITY_DN8589_c0_g1, TRINITY_DN7876_c2_g2, T…
GO:0036211	protein modification process	1826	41	29.31	0.01562	TRINITY_DN4401_c0_g2, TRINITY_DN955_c1_g2, TRINITY_DN2597_c0_g1, TRINITY_DN4046_c0_g1, TRINITY_DN10468_c0_g1, TRINITY_DN5479_c0_g1, TRINITY_DN127512_c0_g1, TRINITY_DN5887_c0_g1, TRINITY_DN3878_c0_g1, TRINITY_DN244_c0_g1, TRINITY_DN178_c0_g1, TRINITY_DN470_c1_g1, TRINITY_DN10060_c0_g1, TRINITY_DN31022_c0_g1, TRINITY_DN15838_c1_g1, TRINITY_DN3908_c0_g1, TRINITY_DN8589_c0_g1, TRINITY_DN7876_c2_g2, T…
GO:0090693	plant organ senescence	126	6	2.02	0.01602	TRINITY_DN12297_c0_g2, TRINITY_DN5678_c0_g1, TRINITY_DN1916_c0_g1, TRINITY_DN3341_c0_g1, TRINITY_DN1097_c0_g1, TRINITY_DN18844_c0_g1
GO:0010811	positive regulation of cell-substrate adhesion	1	1	0.02	0.01605	TRINITY_DN7876_c2_g2
GO:0018131	oxazole or thiazole biosynthetic process	1	1	0.02	0.01605	TRINITY_DN1024_c1_g1
GO:0046452	dihydrofolate metabolic process	1	1	0.02	0.01605	TRINITY_DN979_c0_g1
GO:0046484	oxazole or thiazole metabolic process	1	1	0.02	0.01605	TRINITY_DN1024_c1_g1
GO:0052837	thiazole biosynthetic process	1	1	0.02	0.01605	TRINITY_DN1024_c1_g1
GO:0052838	thiazole metabolic process	1	1	0.02	0.01605	TRINITY_DN1024_c1_g1
GO:0061406	positive regulation of transcription from RNA polymerase II promoter in response to glucose starvation	1	1	0.02	0.01605	TRINITY_DN7876_c2_g2
GO:0061408	positive regulation of transcription from RNA polymerase II promoter in response to heat stress	1	1	0.02	0.01605	TRINITY_DN7876_c2_g2
GO:0090352	regulation of nitrate assimilation	1	1	0.02	0.01605	TRINITY_DN2379_c2_g2
GO:1900058	regulation of sulfate assimilation	1	1	0.02	0.01605	TRINITY_DN2379_c2_g2
GO:1903314	regulation of nitrogen cycle metabolic process	1	1	0.02	0.01605	TRINITY_DN2379_c2_g2
GO:1903428	positive regulation of reactive oxygen species biosynthetic process	1	1	0.02	0.01605	TRINITY_DN2443_c2_g1
GO:0009755	hormone-mediated signaling pathway	790	21	12.68	0.01607	TRINITY_DN418_c0_g1, TRINITY_DN12291_c0_g1, TRINITY_DN1811_c0_g2, TRINITY_DN19033_c0_g1, TRINITY_DN3203_c0_g1, TRINITY_DN3815_c0_g1, TRINITY_DN8457_c0_g1, TRINITY_DN1940_c0_g2, TRINITY_DN3908_c0_g1, TRINITY_DN10910_c0_g1, TRINITY_DN4687_c0_g1, TRINITY_DN1743_c0_g1, TRINITY_DN5532_c0_g1, TRINITY_DN9069_c0_g1, TRINITY_DN6509_c0_g2, TRINITY_DN13942_c0_g1, TRINITY_DN557_c0_g1, TRINITY_DN4661_c0_g1, T…
GO:0010556	regulation of macromolecule biosynthetic process	1455	34	23.36	0.01609	TRINITY_DN11226_c0_g1, TRINITY_DN12297_c0_g2, TRINITY_DN8036_c1_g1, TRINITY_DN7983_c0_g1, TRINITY_DN19033_c0_g1, TRINITY_DN3878_c0_g1, TRINITY_DN1174_c0_g1, TRINITY_DN8111_c0_g1, TRINITY_DN8497_c0_g1, TRINITY_DN1570_c0_g1, TRINITY_DN5250_c0_g1, TRINITY_DN25639_c0_g2, TRINITY_DN4687_c0_g1, TRINITY_DN6930_c0_g1, TRINITY_DN7876_c2_g2, TRINITY_DN1174_c0_g3, TRINITY_DN5473_c0_g1, TRINITY_DN7182_c0_g1,…
GO:2001141	regulation of RNA biosynthetic process	1246	30	20	0.01617	TRINITY_DN11226_c0_g1, TRINITY_DN12297_c0_g2, TRINITY_DN8036_c1_g1, TRINITY_DN7983_c0_g1, TRINITY_DN19033_c0_g1, TRINITY_DN3878_c0_g1, TRINITY_DN1174_c0_g1, TRINITY_DN8111_c0_g1, TRINITY_DN8497_c0_g1, TRINITY_DN1570_c0_g1, TRINITY_DN25639_c0_g2, TRINITY_DN4687_c0_g1, TRINITY_DN6930_c0_g1, TRINITY_DN7876_c2_g2, TRINITY_DN1174_c0_g3, TRINITY_DN5473_c0_g1, TRINITY_DN7182_c0_g1, TRINITY_DN9069_c0_g1,…
GO:0071215	cellular response to abscisic acid stimulus	242	9	3.88	0.01635	TRINITY_DN3815_c0_g1, TRINITY_DN8457_c0_g1, TRINITY_DN1940_c0_g2, TRINITY_DN3908_c0_g1, TRINITY_DN10910_c0_g1, TRINITY_DN5532_c0_g1, TRINITY_DN557_c0_g1, TRINITY_DN4661_c0_g1, TRINITY_DN10573_c0_g2
GO:0097306	cellular response to alcohol	242	9	3.88	0.01635	TRINITY_DN3815_c0_g1, TRINITY_DN8457_c0_g1, TRINITY_DN1940_c0_g2, TRINITY_DN3908_c0_g1, TRINITY_DN10910_c0_g1, TRINITY_DN5532_c0_g1, TRINITY_DN557_c0_g1, TRINITY_DN4661_c0_g1, TRINITY_DN10573_c0_g2
GO:0032880	regulation of protein localization	61	4	0.98	0.01653	TRINITY_DN11955_c0_g1, TRINITY_DN133239_c0_g1, TRINITY_DN8412_c0_g1, TRINITY_DN4721_c0_g1
GO:0018958	phenol-containing compound metabolic process	34	3	0.55	0.01694	TRINITY_DN7983_c0_g1, TRINITY_DN556_c0_g1, TRINITY_DN4763_c1_g1
GO:0031503	protein-containing complex localization	62	4	1	0.01746	TRINITY_DN11955_c0_g1, TRINITY_DN133239_c0_g1, TRINITY_DN8412_c0_g1, TRINITY_DN4721_c0_g1
GO:0042546	cell wall biogenesis	205	8	3.29	0.01776	TRINITY_DN2787_c0_g1, TRINITY_DN11955_c0_g1, TRINITY_DN133239_c0_g1, TRINITY_DN3180_c0_g1, TRINITY_DN8412_c0_g1, TRINITY_DN4721_c0_g1, TRINITY_DN4661_c0_g1, TRINITY_DN7329_c0_g1
GO:0006970	response to osmotic stress	419	13	6.73	0.01792	TRINITY_DN21498_c0_g1, TRINITY_DN8457_c0_g1, TRINITY_DN10910_c0_g1, TRINITY_DN23105_c0_g1, TRINITY_DN2746_c0_g1, TRINITY_DN5407_c0_g1, TRINITY_DN9069_c0_g1, TRINITY_DN6509_c0_g2, TRINITY_DN7574_c0_g1, TRINITY_DN4763_c1_g1, TRINITY_DN23983_c0_g1, TRINITY_DN557_c0_g1, TRINITY_DN6332_c0_g1
GO:0007155	cell adhesion	35	3	0.56	0.01831	TRINITY_DN3055_c1_g1, TRINITY_DN987_c0_g1, TRINITY_DN7876_c2_g2
GO:0044087	regulation of cellular component biogenesis	130	6	2.09	0.01841	TRINITY_DN11955_c0_g1, TRINITY_DN133239_c0_g1, TRINITY_DN8412_c0_g1, TRINITY_DN610_c0_g1, TRINITY_DN4721_c0_g1, TRINITY_DN4661_c0_g1
GO:0051171	regulation of nitrogen compound metabolic process	1739	39	27.91	0.01867	TRINITY_DN11226_c0_g1, TRINITY_DN12297_c0_g2, TRINITY_DN8036_c1_g1, TRINITY_DN7983_c0_g1, TRINITY_DN19033_c0_g1, TRINITY_DN3878_c0_g1, TRINITY_DN1174_c0_g1, TRINITY_DN178_c0_g1, TRINITY_DN8111_c0_g1, TRINITY_DN8497_c0_g1, TRINITY_DN1570_c0_g1, TRINITY_DN5250_c0_g1, TRINITY_DN3341_c0_g1, TRINITY_DN25639_c0_g2, TRINITY_DN4687_c0_g1, TRINITY_DN6930_c0_g1, TRINITY_DN7876_c2_g2, TRINITY_DN1174_c0_g3, …
GO:0007154	cell communication	1638	37	26.29	0.01979	TRINITY_DN955_c1_g2, TRINITY_DN418_c0_g1, TRINITY_DN12291_c0_g1, TRINITY_DN1811_c0_g2, TRINITY_DN19033_c0_g1, TRINITY_DN244_c0_g1, TRINITY_DN556_c0_g1, TRINITY_DN3203_c0_g1, TRINITY_DN10060_c0_g1, TRINITY_DN3815_c0_g1, TRINITY_DN8457_c0_g1, TRINITY_DN31022_c0_g1, TRINITY_DN1940_c0_g2, TRINITY_DN3908_c0_g1, TRINITY_DN10910_c0_g1, TRINITY_DN4687_c0_g1, TRINITY_DN1743_c0_g1, TRINITY_DN5532_c0_g1, TR…
GO:0007165	signal transduction	1374	32	22.06	0.02026	TRINITY_DN955_c1_g2, TRINITY_DN418_c0_g1, TRINITY_DN12291_c0_g1, TRINITY_DN1811_c0_g2, TRINITY_DN19033_c0_g1, TRINITY_DN244_c0_g1, TRINITY_DN556_c0_g1, TRINITY_DN3203_c0_g1, TRINITY_DN3815_c0_g1, TRINITY_DN8457_c0_g1, TRINITY_DN31022_c0_g1, TRINITY_DN1940_c0_g2, TRINITY_DN3908_c0_g1, TRINITY_DN10910_c0_g1, TRINITY_DN4687_c0_g1, TRINITY_DN1743_c0_g1, TRINITY_DN5532_c0_g1, TRINITY_DN7876_c2_g2, TRI…
GO:0016106	sesquiterpenoid biosynthetic process	65	4	1.04	0.02042	TRINITY_DN2576_c1_g1, TRINITY_DN8457_c0_g1, TRINITY_DN3341_c0_g1, TRINITY_DN10573_c0_g2
GO:2000242	negative regulation of reproductive process	65	4	1.04	0.02042	TRINITY_DN6930_c0_g1, TRINITY_DN5407_c0_g1, TRINITY_DN121179_c0_g1, TRINITY_DN11517_c0_g1
GO:0010453	regulation of cell fate commitment	14	2	0.22	0.02056	TRINITY_DN1916_c0_g1, TRINITY_DN1097_c0_g1
GO:0006714	sesquiterpenoid metabolic process	66	4	1.06	0.02147	TRINITY_DN2576_c1_g1, TRINITY_DN8457_c0_g1, TRINITY_DN3341_c0_g1, TRINITY_DN10573_c0_g2
GO:0022610	biological adhesion	38	3	0.61	0.02279	TRINITY_DN3055_c1_g1, TRINITY_DN987_c0_g1, TRINITY_DN7876_c2_g2
GO:0010380	regulation of chlorophyll biosynthetic process	15	2	0.24	0.02347	TRINITY_DN3341_c0_g1, TRINITY_DN2379_c2_g2
GO:0043928	exonucleolytic nuclear-transcribed mRNA catabolic process involved in deadenylation-dependent decay	15	2	0.24	0.02347	TRINITY_DN5250_c0_g1, TRINITY_DN51232_c0_g1
GO:1901703	protein localization involved in auxin polar transport	15	2	0.24	0.02347	TRINITY_DN1916_c0_g2, TRINITY_DN5975_c1_g1
GO:0044275	cellular carbohydrate catabolic process	68	4	1.09	0.02367	TRINITY_DN11398_c0_g1, TRINITY_DN23538_c0_g1, TRINITY_DN8122_c0_g1, TRINITY_DN6816_c0_g1
GO:0023052	signaling	1391	32	22.33	0.02367	TRINITY_DN955_c1_g2, TRINITY_DN418_c0_g1, TRINITY_DN12291_c0_g1, TRINITY_DN1811_c0_g2, TRINITY_DN19033_c0_g1, TRINITY_DN244_c0_g1, TRINITY_DN556_c0_g1, TRINITY_DN3203_c0_g1, TRINITY_DN3815_c0_g1, TRINITY_DN8457_c0_g1, TRINITY_DN31022_c0_g1, TRINITY_DN1940_c0_g2, TRINITY_DN3908_c0_g1, TRINITY_DN10910_c0_g1, TRINITY_DN4687_c0_g1, TRINITY_DN1743_c0_g1, TRINITY_DN5532_c0_g1, TRINITY_DN7876_c2_g2, TRI…
GO:0071554	cell wall organization or biogenesis	628	17	10.08	0.02481	TRINITY_DN6929_c0_g1, TRINITY_DN13171_c0_g1, TRINITY_DN2787_c0_g1, TRINITY_DN11955_c0_g1, TRINITY_DN8896_c0_g1, TRINITY_DN10386_c0_g1, TRINITY_DN133239_c0_g1, TRINITY_DN35070_c0_g1, TRINITY_DN1893_c0_g1, TRINITY_DN3180_c0_g1, TRINITY_DN8412_c0_g1, TRINITY_DN2356_c0_g1, TRINITY_DN4721_c0_g1, TRINITY_DN4661_c0_g1, TRINITY_DN2090_c1_g1, TRINITY_DN7329_c0_g1, TRINITY_DN1336_c0_g1
GO:0009697	salicylic acid biosynthetic process	16	2	0.26	0.02655	TRINITY_DN7983_c0_g1, TRINITY_DN556_c0_g1
GO:0098609	cell-cell adhesion	16	2	0.26	0.02655	TRINITY_DN3055_c1_g1, TRINITY_DN987_c0_g1
GO:0032870	cellular response to hormone stimulus	884	22	14.19	0.0271	TRINITY_DN418_c0_g1, TRINITY_DN12291_c0_g1, TRINITY_DN1811_c0_g2, TRINITY_DN19033_c0_g1, TRINITY_DN3203_c0_g1, TRINITY_DN3815_c0_g1, TRINITY_DN8457_c0_g1, TRINITY_DN1940_c0_g2, TRINITY_DN3908_c0_g1, TRINITY_DN10910_c0_g1, TRINITY_DN4687_c0_g1, TRINITY_DN1743_c0_g1, TRINITY_DN5532_c0_g1, TRINITY_DN9069_c0_g1, TRINITY_DN4050_c0_g1, TRINITY_DN6509_c0_g2, TRINITY_DN13942_c0_g1, TRINITY_DN557_c0_g1, T…
GO:0019222	regulation of metabolic process	2228	47	35.76	0.02725	TRINITY_DN11226_c0_g1, TRINITY_DN12297_c0_g2, TRINITY_DN8036_c1_g1, TRINITY_DN7983_c0_g1, TRINITY_DN19033_c0_g1, TRINITY_DN3878_c0_g1, TRINITY_DN556_c0_g1, TRINITY_DN1174_c0_g1, TRINITY_DN178_c0_g1, TRINITY_DN8111_c0_g1, TRINITY_DN8457_c0_g1, TRINITY_DN8497_c0_g1, TRINITY_DN1570_c0_g1, TRINITY_DN5250_c0_g1, TRINITY_DN3341_c0_g1, TRINITY_DN3908_c0_g1, TRINITY_DN25639_c0_g2, TRINITY_DN4687_c0_g1, T…
GO:0009651	response to salt stress	353	11	5.67	0.02746	TRINITY_DN21498_c0_g1, TRINITY_DN8457_c0_g1, TRINITY_DN23105_c0_g1, TRINITY_DN2746_c0_g1, TRINITY_DN5407_c0_g1, TRINITY_DN9069_c0_g1, TRINITY_DN6509_c0_g2, TRINITY_DN7574_c0_g1, TRINITY_DN4763_c1_g1, TRINITY_DN23983_c0_g1, TRINITY_DN6332_c0_g1
GO:2000241	regulation of reproductive process	309	10	4.96	0.02773	TRINITY_DN12297_c0_g2, TRINITY_DN5941_c0_g1, TRINITY_DN8497_c0_g1, TRINITY_DN6930_c0_g1, TRINITY_DN85516_c0_g1, TRINITY_DN5407_c0_g1, TRINITY_DN121179_c0_g1, TRINITY_DN2443_c2_g1, TRINITY_DN11517_c0_g1, TRINITY_DN10573_c0_g2
GO:0010468	regulation of gene expression	1687	37	27.08	0.02965	TRINITY_DN11226_c0_g1, TRINITY_DN12297_c0_g2, TRINITY_DN8036_c1_g1, TRINITY_DN7983_c0_g1, TRINITY_DN19033_c0_g1, TRINITY_DN3878_c0_g1, TRINITY_DN1174_c0_g1, TRINITY_DN8111_c0_g1, TRINITY_DN8497_c0_g1, TRINITY_DN1570_c0_g1, TRINITY_DN5250_c0_g1, TRINITY_DN3908_c0_g1, TRINITY_DN25639_c0_g2, TRINITY_DN4687_c0_g1, TRINITY_DN6930_c0_g1, TRINITY_DN7876_c2_g2, TRINITY_DN1174_c0_g3, TRINITY_DN6106_c0_g1,…
GO:1901463	regulation of tetrapyrrole biosynthetic process	17	2	0.27	0.02978	TRINITY_DN3341_c0_g1, TRINITY_DN2379_c2_g2
GO:0033993	response to lipid	643	17	10.32	0.03018	TRINITY_DN470_c1_g1, TRINITY_DN4243_c0_g1, TRINITY_DN3815_c0_g1, TRINITY_DN8457_c0_g1, TRINITY_DN8497_c0_g1, TRINITY_DN1940_c0_g2, TRINITY_DN3908_c0_g1, TRINITY_DN10910_c0_g1, TRINITY_DN5532_c0_g1, TRINITY_DN23105_c0_g1, TRINITY_DN4689_c0_g1, TRINITY_DN6509_c0_g2, TRINITY_DN7574_c0_g1, TRINITY_DN557_c0_g1, TRINITY_DN4661_c0_g1, TRINITY_DN6332_c0_g1, TRINITY_DN10573_c0_g2
GO:0015994	chlorophyll metabolic process	74	4	1.19	0.03108	TRINITY_DN4787_c0_g1, TRINITY_DN3341_c0_g1, TRINITY_DN2379_c2_g2, TRINITY_DN2615_c0_g1
GO:0060341	regulation of cellular localization	74	4	1.19	0.03108	TRINITY_DN11955_c0_g1, TRINITY_DN133239_c0_g1, TRINITY_DN8412_c0_g1, TRINITY_DN4721_c0_g1
GO:0072527	pyrimidine-containing compound metabolic process	74	4	1.19	0.03108	TRINITY_DN1809_c0_g1, TRINITY_DN1024_c1_g1, TRINITY_DN7718_c0_g1, TRINITY_DN9413_c0_g1
GO:0048831	regulation of shoot system development	229	8	3.68	0.03169	TRINITY_DN5941_c0_g1, TRINITY_DN1916_c0_g1, TRINITY_DN6930_c0_g1, TRINITY_DN85516_c0_g1, TRINITY_DN5407_c0_g1, TRINITY_DN121179_c0_g1, TRINITY_DN11517_c0_g1, TRINITY_DN1097_c0_g1
GO:0009961	response to 1-aminocyclopropane-1-carboxylic acid	2	1	0.03	0.03185	TRINITY_DN7574_c0_g1
GO:0010810	regulation of cell-substrate adhesion	2	1	0.03	0.03185	TRINITY_DN7876_c2_g2
GO:0015970	guanosine tetraphosphate biosynthetic process	2	1	0.03	0.03185	TRINITY_DN5678_c0_g1
GO:0019354	siroheme biosynthetic process	2	1	0.03	0.03185	TRINITY_DN2379_c2_g2
GO:0031155	regulation of reproductive fruiting body development	2	1	0.03	0.03185	TRINITY_DN12297_c0_g2
GO:0034036	purine ribonucleoside bisphosphate biosynthetic process	2	1	0.03	0.03185	TRINITY_DN5678_c0_g1
GO:0043619	regulation of transcription from RNA polymerase II promoter in response to oxidative stress	2	1	0.03	0.03185	TRINITY_DN4661_c0_g1
GO:0046156	siroheme metabolic process	2	1	0.03	0.03185	TRINITY_DN2379_c2_g2
GO:0071629	cytoplasm protein quality control by the ubiquitin-proteasome system	2	1	0.03	0.03185	TRINITY_DN2597_c0_g1
GO:0075260	regulation of spore-bearing organ development	2	1	0.03	0.03185	TRINITY_DN12297_c0_g2
GO:0090359	negative regulation of abscisic acid biosynthetic process	2	1	0.03	0.03185	TRINITY_DN3341_c0_g1
GO:0051252	regulation of RNA metabolic process	1325	30	21.27	0.0339	TRINITY_DN11226_c0_g1, TRINITY_DN12297_c0_g2, TRINITY_DN8036_c1_g1, TRINITY_DN7983_c0_g1, TRINITY_DN19033_c0_g1, TRINITY_DN3878_c0_g1, TRINITY_DN1174_c0_g1, TRINITY_DN8111_c0_g1, TRINITY_DN8497_c0_g1, TRINITY_DN1570_c0_g1, TRINITY_DN25639_c0_g2, TRINITY_DN4687_c0_g1, TRINITY_DN6930_c0_g1, TRINITY_DN7876_c2_g2, TRINITY_DN1174_c0_g3, TRINITY_DN5473_c0_g1, TRINITY_DN7182_c0_g1, TRINITY_DN9069_c0_g1,…
GO:0071695	anatomical structure maturation	150	6	2.41	0.03405	TRINITY_DN6929_c0_g1, TRINITY_DN13171_c0_g1, TRINITY_DN11398_c0_g1, TRINITY_DN23538_c0_g1, TRINITY_DN1693_c0_g3, TRINITY_DN10573_c0_g2
GO:0009787	regulation of abscisic acid-activated signaling pathway	112	5	1.8	0.03434	TRINITY_DN3815_c0_g1, TRINITY_DN1940_c0_g2, TRINITY_DN3908_c0_g1, TRINITY_DN5532_c0_g1, TRINITY_DN10573_c0_g2
GO:1901419	regulation of response to alcohol	112	5	1.8	0.03434	TRINITY_DN3815_c0_g1, TRINITY_DN1940_c0_g2, TRINITY_DN3908_c0_g1, TRINITY_DN5532_c0_g1, TRINITY_DN10573_c0_g2
GO:1905957	regulation of cellular response to alcohol	112	5	1.8	0.03434	TRINITY_DN3815_c0_g1, TRINITY_DN1940_c0_g2, TRINITY_DN3908_c0_g1, TRINITY_DN5532_c0_g1, TRINITY_DN10573_c0_g2
GO:0009733	response to auxin	321	10	5.15	0.03467	TRINITY_DN418_c0_g1, TRINITY_DN1811_c0_g2, TRINITY_DN3878_c0_g1, TRINITY_DN1916_c0_g2, TRINITY_DN9069_c0_g1, TRINITY_DN63955_c0_g1, TRINITY_DN6456_c0_g1, TRINITY_DN10573_c0_g2, TRINITY_DN9173_c0_g1, TRINITY_DN2114_c0_g1
GO:0032350	regulation of hormone metabolic process	45	3	0.72	0.03534	TRINITY_DN7983_c0_g1, TRINITY_DN556_c0_g1, TRINITY_DN4763_c1_g1
GO:0080090	regulation of primary metabolic process	1824	39	29.28	0.03647	TRINITY_DN11226_c0_g1, TRINITY_DN12297_c0_g2, TRINITY_DN8036_c1_g1, TRINITY_DN7983_c0_g1, TRINITY_DN19033_c0_g1, TRINITY_DN3878_c0_g1, TRINITY_DN1174_c0_g1, TRINITY_DN178_c0_g1, TRINITY_DN8111_c0_g1, TRINITY_DN8457_c0_g1, TRINITY_DN8497_c0_g1, TRINITY_DN1570_c0_g1, TRINITY_DN5250_c0_g1, TRINITY_DN3341_c0_g1, TRINITY_DN25639_c0_g2, TRINITY_DN4687_c0_g1, TRINITY_DN6930_c0_g1, TRINITY_DN7876_c2_g2, …
GO:0090056	regulation of chlorophyll metabolic process	19	2	0.3	0.03666	TRINITY_DN3341_c0_g1, TRINITY_DN2379_c2_g2
GO:0044247	cellular polysaccharide catabolic process	46	3	0.74	0.03738	TRINITY_DN11398_c0_g1, TRINITY_DN23538_c0_g1, TRINITY_DN8122_c0_g1
GO:0072507	divalent inorganic cation homeostasis	46	3	0.74	0.03738	TRINITY_DN8422_c0_g1, TRINITY_DN1860_c2_g1, TRINITY_DN12302_c0_g1
GO:0019219	regulation of nucleobase-containing compound metabolic process	1446	32	23.21	0.03791	TRINITY_DN11226_c0_g1, TRINITY_DN12297_c0_g2, TRINITY_DN8036_c1_g1, TRINITY_DN7983_c0_g1, TRINITY_DN19033_c0_g1, TRINITY_DN3878_c0_g1, TRINITY_DN1174_c0_g1, TRINITY_DN178_c0_g1, TRINITY_DN8111_c0_g1, TRINITY_DN8497_c0_g1, TRINITY_DN1570_c0_g1, TRINITY_DN25639_c0_g2, TRINITY_DN4687_c0_g1, TRINITY_DN6930_c0_g1, TRINITY_DN7876_c2_g2, TRINITY_DN1174_c0_g3, TRINITY_DN5473_c0_g1, TRINITY_DN7182_c0_g1, …
GO:0010224	response to UV-B	47	3	0.75	0.03947	TRINITY_DN7983_c0_g1, TRINITY_DN178_c0_g1, TRINITY_DN23983_c0_g1
GO:0036377	arbuscular mycorrhizal association	47	3	0.75	0.03947	TRINITY_DN830_c0_g1, TRINITY_DN1424_c0_g1, TRINITY_DN4700_c0_g1
GO:0019438	aromatic compound biosynthetic process	2002	42	32.14	0.03955	TRINITY_DN11226_c0_g1, TRINITY_DN1809_c0_g1, TRINITY_DN12297_c0_g2, TRINITY_DN8036_c1_g1, TRINITY_DN7983_c0_g1, TRINITY_DN19033_c0_g1, TRINITY_DN3878_c0_g1, TRINITY_DN5678_c0_g1, TRINITY_DN556_c0_g1, TRINITY_DN1174_c0_g1, TRINITY_DN8111_c0_g1, TRINITY_DN8497_c0_g1, TRINITY_DN1570_c0_g1, TRINITY_DN4925_c1_g1, TRINITY_DN3341_c0_g1, TRINITY_DN1024_c1_g1, TRINITY_DN25639_c0_g2, TRINITY_DN8822_c0_g1, …
GO:0000289	nuclear-transcribed mRNA poly(A) tail shortening	20	2	0.32	0.04032	TRINITY_DN5250_c0_g1, TRINITY_DN51232_c0_g1
GO:0000291	nuclear-transcribed mRNA catabolic process, exonucleolytic	20	2	0.32	0.04032	TRINITY_DN5250_c0_g1, TRINITY_DN51232_c0_g1
GO:0016024	CDP-diacylglycerol biosynthetic process	20	2	0.32	0.04032	TRINITY_DN7718_c0_g1, TRINITY_DN9413_c0_g1
GO:0046341	CDP-diacylglycerol metabolic process	20	2	0.32	0.04032	TRINITY_DN7718_c0_g1, TRINITY_DN9413_c0_g1
GO:1901401	regulation of tetrapyrrole metabolic process	21	2	0.34	0.0441	TRINITY_DN3341_c0_g1, TRINITY_DN2379_c2_g2
GO:0009909	regulation of flower development	160	6	2.57	0.04436	TRINITY_DN5941_c0_g1, TRINITY_DN6930_c0_g1, TRINITY_DN85516_c0_g1, TRINITY_DN5407_c0_g1, TRINITY_DN121179_c0_g1, TRINITY_DN11517_c0_g1
GO:0051716	cellular response to stimulus	2359	48	37.87	0.04485	TRINITY_DN955_c1_g2, TRINITY_DN418_c0_g1, TRINITY_DN2597_c0_g1, TRINITY_DN12291_c0_g1, TRINITY_DN1723_c1_g1, TRINITY_DN7983_c0_g1, TRINITY_DN1811_c0_g2, TRINITY_DN19033_c0_g1, TRINITY_DN244_c0_g1, TRINITY_DN556_c0_g1, TRINITY_DN178_c0_g1, TRINITY_DN3203_c0_g1, TRINITY_DN470_c1_g1, TRINITY_DN4785_c0_g2, TRINITY_DN3815_c0_g1, TRINITY_DN8457_c0_g1, TRINITY_DN31022_c0_g1, TRINITY_DN1940_c0_g2, TRINIT…
GO:0045893	positive regulation of transcription, DNA-templated	384	11	6.16	0.04595	TRINITY_DN11226_c0_g1, TRINITY_DN19033_c0_g1, TRINITY_DN1570_c0_g1, TRINITY_DN6930_c0_g1, TRINITY_DN7876_c2_g2, TRINITY_DN5473_c0_g1, TRINITY_DN6509_c0_g2, TRINITY_DN13942_c0_g1, TRINITY_DN4661_c0_g1, TRINITY_DN10573_c0_g2, TRINITY_DN9173_c0_g1
GO:0006778	porphyrin-containing compound metabolic process	84	4	1.35	0.04613	TRINITY_DN4787_c0_g1, TRINITY_DN3341_c0_g1, TRINITY_DN2379_c2_g2, TRINITY_DN2615_c0_g1
GO:0016042	lipid catabolic process	248	8	3.98	0.04702	TRINITY_DN8715_c0_g1, TRINITY_DN6023_c0_g1, TRINITY_DN4900_c0_g1, TRINITY_DN902_c0_g1, TRINITY_DN4711_c0_g1, TRINITY_DN235_c0_g1, TRINITY_DN3847_c2_g1, TRINITY_DN10198_c0_g3
GO:1903508	positive regulation of nucleic acid-templated transcription	386	11	6.2	0.04738	TRINITY_DN11226_c0_g1, TRINITY_DN19033_c0_g1, TRINITY_DN1570_c0_g1, TRINITY_DN6930_c0_g1, TRINITY_DN7876_c2_g2, TRINITY_DN5473_c0_g1, TRINITY_DN6509_c0_g2, TRINITY_DN13942_c0_g1, TRINITY_DN4661_c0_g1, TRINITY_DN10573_c0_g2, TRINITY_DN9173_c0_g1
GO:0010737	protein kinase A signaling	3	1	0.05	0.04739	TRINITY_DN7876_c2_g2
Cluster 3
GO:0042744	hydrogen peroxide catabolic process	91	9	0.37	9.5e-11	TRINITY_DN2765_c3_g1, TRINITY_DN11995_c0_g1, TRINITY_DN4478_c1_g1, TRINITY_DN11103_c1_g2, TRINITY_DN1308_c0_g1, TRINITY_DN12394_c0_g1, TRINITY_DN23387_c0_g1, TRINITY_DN11103_c1_g3, TRINITY_DN11319_c0_g1
GO:0017001	antibiotic catabolic process	97	9	0.39	1.7e-10	TRINITY_DN2765_c3_g1, TRINITY_DN11995_c0_g1, TRINITY_DN4478_c1_g1, TRINITY_DN11103_c1_g2, TRINITY_DN1308_c0_g1, TRINITY_DN12394_c0_g1, TRINITY_DN23387_c0_g1, TRINITY_DN11103_c1_g3, TRINITY_DN11319_c0_g1
GO:0042737	drug catabolic process	199	11	0.81	3.7e-10	TRINITY_DN4824_c0_g1, TRINITY_DN2765_c3_g1, TRINITY_DN11995_c0_g1, TRINITY_DN4478_c1_g1, TRINITY_DN11103_c1_g2, TRINITY_DN1308_c0_g1, TRINITY_DN12394_c0_g1, TRINITY_DN7278_c0_g2, TRINITY_DN23387_c0_g1, TRINITY_DN11103_c1_g3, TRINITY_DN11319_c0_g1
GO:0042743	hydrogen peroxide metabolic process	115	9	0.47	7.9e-10	TRINITY_DN2765_c3_g1, TRINITY_DN11995_c0_g1, TRINITY_DN4478_c1_g1, TRINITY_DN11103_c1_g2, TRINITY_DN1308_c0_g1, TRINITY_DN12394_c0_g1, TRINITY_DN23387_c0_g1, TRINITY_DN11103_c1_g3, TRINITY_DN11319_c0_g1
GO:0051187	cofactor catabolic process	127	9	0.52	1.9e-09	TRINITY_DN2765_c3_g1, TRINITY_DN11995_c0_g1, TRINITY_DN4478_c1_g1, TRINITY_DN11103_c1_g2, TRINITY_DN1308_c0_g1, TRINITY_DN12394_c0_g1, TRINITY_DN23387_c0_g1, TRINITY_DN11103_c1_g3, TRINITY_DN11319_c0_g1
GO:0072593	reactive oxygen species metabolic process	162	9	0.66	1.6e-08	TRINITY_DN2765_c3_g1, TRINITY_DN11995_c0_g1, TRINITY_DN4478_c1_g1, TRINITY_DN11103_c1_g2, TRINITY_DN1308_c0_g1, TRINITY_DN12394_c0_g1, TRINITY_DN23387_c0_g1, TRINITY_DN11103_c1_g3, TRINITY_DN11319_c0_g1
GO:0016999	antibiotic metabolic process	192	9	0.78	7.2e-08	TRINITY_DN2765_c3_g1, TRINITY_DN11995_c0_g1, TRINITY_DN4478_c1_g1, TRINITY_DN11103_c1_g2, TRINITY_DN1308_c0_g1, TRINITY_DN12394_c0_g1, TRINITY_DN23387_c0_g1, TRINITY_DN11103_c1_g3, TRINITY_DN11319_c0_g1
GO:0006979	response to oxidative stress	344	11	1.4	1.1e-07	TRINITY_DN2765_c3_g1, TRINITY_DN1518_c2_g1, TRINITY_DN11995_c0_g1, TRINITY_DN4478_c1_g1, TRINITY_DN11103_c1_g2, TRINITY_DN1308_c0_g1, TRINITY_DN12394_c0_g1, TRINITY_DN8952_c0_g1, TRINITY_DN23387_c0_g1, TRINITY_DN11103_c1_g3, TRINITY_DN11319_c0_g1
GO:0017144	drug metabolic process	648	12	2.64	9e-06	TRINITY_DN4824_c0_g1, TRINITY_DN2765_c3_g1, TRINITY_DN7758_c0_g2, TRINITY_DN11995_c0_g1, TRINITY_DN4478_c1_g1, TRINITY_DN11103_c1_g2, TRINITY_DN1308_c0_g1, TRINITY_DN12394_c0_g1, TRINITY_DN7278_c0_g2, TRINITY_DN23387_c0_g1, TRINITY_DN11103_c1_g3, TRINITY_DN11319_c0_g1
GO:0009835	fruit ripening	41	4	0.17	2.2e-05	TRINITY_DN5158_c0_g2, TRINITY_DN4892_c0_g3, TRINITY_DN14079_c0_g1, TRINITY_DN17456_c0_g1
GO:0009072	aromatic amino acid family metabolic process	85	5	0.35	2.4e-05	TRINITY_DN7758_c0_g2, TRINITY_DN9403_c0_g1, TRINITY_DN2618_c2_g2, TRINITY_DN11902_c0_g1, TRINITY_DN9403_c0_g2
GO:0006587	serotonin biosynthetic process from tryptophan	4	2	0.02	9.7e-05	TRINITY_DN9403_c0_g1, TRINITY_DN9403_c0_g2
GO:0042427	serotonin biosynthetic process	4	2	0.02	9.7e-05	TRINITY_DN9403_c0_g1, TRINITY_DN9403_c0_g2
GO:0042428	serotonin metabolic process	4	2	0.02	9.7e-05	TRINITY_DN9403_c0_g1, TRINITY_DN9403_c0_g2
GO:1901162	primary amino compound biosynthetic process	4	2	0.02	9.7e-05	TRINITY_DN9403_c0_g1, TRINITY_DN9403_c0_g2
GO:0009056	catabolic process	1454	16	5.91	0.00015	TRINITY_DN4824_c0_g1, TRINITY_DN10546_c0_g2, TRINITY_DN2765_c3_g1, TRINITY_DN23307_c0_g1, TRINITY_DN11995_c0_g1, TRINITY_DN4478_c1_g1, TRINITY_DN11103_c1_g2, TRINITY_DN1308_c0_g1, TRINITY_DN12394_c0_g1, TRINITY_DN7278_c0_g2, TRINITY_DN23387_c0_g1, TRINITY_DN11103_c1_g3, TRINITY_DN10198_c0_g5, TRINITY_DN5811_c0_g2, TRINITY_DN11319_c0_g1, TRINITY_DN26933_c0_g1
GO:0071554	cell wall organization or biogenesis	628	10	2.55	0.00019	TRINITY_DN5158_c0_g2, TRINITY_DN4892_c0_g3, TRINITY_DN4824_c0_g1, TRINITY_DN14079_c0_g1, TRINITY_DN17456_c0_g1, TRINITY_DN7278_c0_g2, TRINITY_DN16209_c0_g1, TRINITY_DN5811_c0_g2, TRINITY_DN8143_c2_g1, TRINITY_DN97794_c0_g1
GO:0006520	cellular amino acid metabolic process	420	8	1.71	0.00028	TRINITY_DN7758_c0_g2, TRINITY_DN9403_c0_g1, TRINITY_DN2618_c2_g2, TRINITY_DN98127_c0_g1, TRINITY_DN11902_c0_g1, TRINITY_DN6236_c0_g1, TRINITY_DN9403_c0_g2, TRINITY_DN7273_c0_g1
GO:0051186	cofactor metabolic process	542	9	2.2	0.00031	TRINITY_DN2765_c3_g1, TRINITY_DN11995_c0_g1, TRINITY_DN4478_c1_g1, TRINITY_DN11103_c1_g2, TRINITY_DN1308_c0_g1, TRINITY_DN12394_c0_g1, TRINITY_DN23387_c0_g1, TRINITY_DN11103_c1_g3, TRINITY_DN11319_c0_g1
GO:0006568	tryptophan metabolic process	34	3	0.14	0.00035	TRINITY_DN9403_c0_g1, TRINITY_DN2618_c2_g2, TRINITY_DN9403_c0_g2
GO:0006586	indolalkylamine metabolic process	34	3	0.14	0.00035	TRINITY_DN9403_c0_g1, TRINITY_DN2618_c2_g2, TRINITY_DN9403_c0_g2
GO:0009833	plant-type primary cell wall biogenesis	35	3	0.14	0.00038	TRINITY_DN16209_c0_g1, TRINITY_DN8143_c2_g1, TRINITY_DN97794_c0_g1
GO:0042435	indole-containing compound biosynthetic process	39	3	0.16	0.00053	TRINITY_DN9403_c0_g1, TRINITY_DN2618_c2_g2, TRINITY_DN9403_c0_g2
GO:1901160	primary amino compound metabolic process	9	2	0.04	0.00057	TRINITY_DN9403_c0_g1, TRINITY_DN9403_c0_g2
GO:0007568	aging	175	5	0.71	0.00071	TRINITY_DN5158_c0_g2, TRINITY_DN4892_c0_g3, TRINITY_DN14079_c0_g1, TRINITY_DN17456_c0_g1, TRINITY_DN5700_c0_g2
GO:0042430	indole-containing compound metabolic process	45	3	0.18	0.0008	TRINITY_DN9403_c0_g1, TRINITY_DN2618_c2_g2, TRINITY_DN9403_c0_g2
GO:0071555	cell wall organization	504	8	2.05	0.00093	TRINITY_DN5158_c0_g2, TRINITY_DN4892_c0_g3, TRINITY_DN4824_c0_g1, TRINITY_DN14079_c0_g1, TRINITY_DN17456_c0_g1, TRINITY_DN5811_c0_g2, TRINITY_DN8143_c2_g1, TRINITY_DN97794_c0_g1
GO:0044248	cellular catabolic process	1242	13	5.05	0.00118	TRINITY_DN4824_c0_g1, TRINITY_DN2765_c3_g1, TRINITY_DN23307_c0_g1, TRINITY_DN11995_c0_g1, TRINITY_DN4478_c1_g1, TRINITY_DN11103_c1_g2, TRINITY_DN1308_c0_g1, TRINITY_DN12394_c0_g1, TRINITY_DN7278_c0_g2, TRINITY_DN23387_c0_g1, TRINITY_DN11103_c1_g3, TRINITY_DN5811_c0_g2, TRINITY_DN11319_c0_g1
GO:0045229	external encapsulating structure organization	532	8	2.16	0.00131	TRINITY_DN5158_c0_g2, TRINITY_DN4892_c0_g3, TRINITY_DN4824_c0_g1, TRINITY_DN14079_c0_g1, TRINITY_DN17456_c0_g1, TRINITY_DN5811_c0_g2, TRINITY_DN8143_c2_g1, TRINITY_DN97794_c0_g1
GO:0006576	cellular biogenic amine metabolic process	59	3	0.24	0.00176	TRINITY_DN9403_c0_g1, TRINITY_DN2618_c2_g2, TRINITY_DN9403_c0_g2
GO:0009073	aromatic amino acid family biosynthetic process	66	3	0.27	0.00243	TRINITY_DN7758_c0_g2, TRINITY_DN2618_c2_g2, TRINITY_DN11902_c0_g1
GO:0071695	anatomical structure maturation	150	4	0.61	0.00321	TRINITY_DN5158_c0_g2, TRINITY_DN4892_c0_g3, TRINITY_DN14079_c0_g1, TRINITY_DN17456_c0_g1
GO:0044106	cellular amine metabolic process	73	3	0.3	0.00324	TRINITY_DN9403_c0_g1, TRINITY_DN2618_c2_g2, TRINITY_DN9403_c0_g2
GO:0048235	pollen sperm cell differentiation	23	2	0.09	0.00389	TRINITY_DN4824_c0_g1, TRINITY_DN1518_c2_g1
GO:0046189	phenol-containing compound biosynthetic process	25	2	0.1	0.00459	TRINITY_DN9403_c0_g1, TRINITY_DN9403_c0_g2
GO:0005975	carbohydrate metabolic process	952	10	3.87	0.00463	TRINITY_DN5158_c0_g2, TRINITY_DN4892_c0_g3, TRINITY_DN4824_c0_g1, TRINITY_DN14079_c0_g1, TRINITY_DN17456_c0_g1, TRINITY_DN7278_c0_g2, TRINITY_DN124323_c0_g1, TRINITY_DN5811_c0_g2, TRINITY_DN8143_c2_g1, TRINITY_DN97794_c0_g1
GO:0021700	developmental maturation	172	4	0.7	0.00522	TRINITY_DN5158_c0_g2, TRINITY_DN4892_c0_g3, TRINITY_DN14079_c0_g1, TRINITY_DN17456_c0_g1
GO:0042136	neurotransmitter biosynthetic process	30	2	0.12	0.00657	TRINITY_DN9403_c0_g1, TRINITY_DN9403_c0_g2
GO:0009308	amine metabolic process	98	3	0.4	0.00738	TRINITY_DN9403_c0_g1, TRINITY_DN2618_c2_g2, TRINITY_DN9403_c0_g2
GO:0018958	phenol-containing compound metabolic process	34	2	0.14	0.00838	TRINITY_DN9403_c0_g1, TRINITY_DN9403_c0_g2
GO:0030243	cellulose metabolic process	108	3	0.44	0.00963	TRINITY_DN5811_c0_g2, TRINITY_DN8143_c2_g1, TRINITY_DN97794_c0_g1
GO:0055046	microgametogenesis	40	2	0.16	0.01148	TRINITY_DN4824_c0_g1, TRINITY_DN1518_c2_g1
GO:0000281	mitotic cytokinesis	116	3	0.47	0.01168	TRINITY_DN16209_c0_g1, TRINITY_DN8143_c2_g1, TRINITY_DN97794_c0_g1
GO:0061640	cytoskeleton-dependent cytokinesis	117	3	0.48	0.01196	TRINITY_DN16209_c0_g1, TRINITY_DN8143_c2_g1, TRINITY_DN97794_c0_g1
GO:0009830	cell wall modification involved in abscission	3	1	0.01	0.01215	TRINITY_DN4824_c0_g1
GO:0015783	GDP-fucose transmembrane transport	3	1	0.01	0.01215	TRINITY_DN16209_c0_g1
GO:0035834	indole alkaloid metabolic process	3	1	0.01	0.01215	TRINITY_DN6236_c0_g1
GO:0035835	indole alkaloid biosynthetic process	3	1	0.01	0.01215	TRINITY_DN6236_c0_g1
GO:0044277	cell wall disassembly	3	1	0.01	0.01215	TRINITY_DN4824_c0_g1
GO:0090480	purine nucleotide-sugar transmembrane transport	3	1	0.01	0.01215	TRINITY_DN16209_c0_g1
GO:0000910	cytokinesis	121	3	0.49	0.01309	TRINITY_DN16209_c0_g1, TRINITY_DN8143_c2_g1, TRINITY_DN97794_c0_g1
GO:0051704	multi-organism process	1463	12	5.95	0.01326	TRINITY_DN4824_c0_g1, TRINITY_DN3947_c0_g1, TRINITY_DN9268_c2_g2, TRINITY_DN1518_c2_g1, TRINITY_DN7278_c0_g2, TRINITY_DN10121_c0_g1, TRINITY_DN133386_c0_g1, TRINITY_DN5700_c0_g2, TRINITY_DN16209_c0_g1, TRINITY_DN8143_c2_g1, TRINITY_DN97794_c0_g1, TRINITY_DN31024_c0_g2
GO:0006950	response to stress	2845	19	11.57	0.01453	TRINITY_DN6344_c0_g2, TRINITY_DN2765_c3_g1, TRINITY_DN3947_c0_g1, TRINITY_DN100_c0_g2, TRINITY_DN1518_c2_g1, TRINITY_DN11995_c0_g1, TRINITY_DN4478_c1_g1, TRINITY_DN11103_c1_g2, TRINITY_DN1308_c0_g1, TRINITY_DN12394_c0_g1, TRINITY_DN7278_c0_g2, TRINITY_DN8952_c0_g1, TRINITY_DN10121_c0_g1, TRINITY_DN23387_c0_g1, TRINITY_DN11103_c1_g3, TRINITY_DN133386_c0_g1, TRINITY_DN5700_c0_g2, TRINITY_DN9549_c0_…
GO:0042133	neurotransmitter metabolic process	47	2	0.19	0.01562	TRINITY_DN9403_c0_g1, TRINITY_DN9403_c0_g2
GO:0051273	beta-glucan metabolic process	135	3	0.55	0.01751	TRINITY_DN5811_c0_g2, TRINITY_DN8143_c2_g1, TRINITY_DN97794_c0_g1
GO:0019953	sexual reproduction	136	3	0.55	0.01786	TRINITY_DN4824_c0_g1, TRINITY_DN1518_c2_g1, TRINITY_DN31024_c0_g2
GO:0001505	regulation of neurotransmitter levels	52	2	0.21	0.01892	TRINITY_DN9403_c0_g1, TRINITY_DN9403_c0_g2
Cluster 4
GO:0045490	pectin catabolic process	70	7	0.24	3.6e-09	TRINITY_DN21950_c0_g1, TRINITY_DN14114_c1_g1, TRINITY_DN29851_c0_g2, TRINITY_DN21950_c0_g2, TRINITY_DN27329_c0_g1, TRINITY_DN35920_c0_g1, TRINITY_DN47666_c1_g1
GO:0000272	polysaccharide catabolic process	151	8	0.52	3.9e-08	TRINITY_DN21950_c0_g1, TRINITY_DN32994_c0_g1, TRINITY_DN14114_c1_g1, TRINITY_DN29851_c0_g2, TRINITY_DN21950_c0_g2, TRINITY_DN27329_c0_g1, TRINITY_DN35920_c0_g1, TRINITY_DN47666_c1_g1
GO:0048367	shoot system development	796	14	2.73	2.6e-07	TRINITY_DN22037_c0_g1, TRINITY_DN18148_c0_g1, TRINITY_DN14058_c0_g1, TRINITY_DN20631_c0_g1, TRINITY_DN32043_c0_g1, TRINITY_DN24470_c0_g1, TRINITY_DN10667_c0_g1, TRINITY_DN36424_c0_g1, TRINITY_DN18508_c0_g1, TRINITY_DN16008_c0_g1, TRINITY_DN15558_c0_g1, TRINITY_DN42460_c0_g1, TRINITY_DN49932_c0_g1, TRINITY_DN32186_c0_g1
GO:0009908	flower development	477	11	1.63	4.6e-07	TRINITY_DN22037_c0_g1, TRINITY_DN18148_c0_g1, TRINITY_DN14058_c0_g1, TRINITY_DN20631_c0_g1, TRINITY_DN24470_c0_g1, TRINITY_DN10667_c0_g1, TRINITY_DN18508_c0_g1, TRINITY_DN16008_c0_g1, TRINITY_DN15558_c0_g1, TRINITY_DN49932_c0_g1, TRINITY_DN32186_c0_g1
GO:0045488	pectin metabolic process	143	7	0.49	5.2e-07	TRINITY_DN21950_c0_g1, TRINITY_DN14114_c1_g1, TRINITY_DN29851_c0_g2, TRINITY_DN21950_c0_g2, TRINITY_DN27329_c0_g1, TRINITY_DN35920_c0_g1, TRINITY_DN47666_c1_g1
GO:0010393	galacturonan metabolic process	145	7	0.5	5.7e-07	TRINITY_DN21950_c0_g1, TRINITY_DN14114_c1_g1, TRINITY_DN29851_c0_g2, TRINITY_DN21950_c0_g2, TRINITY_DN27329_c0_g1, TRINITY_DN35920_c0_g1, TRINITY_DN47666_c1_g1
GO:0090567	reproductive shoot system development	489	11	1.67	5.8e-07	TRINITY_DN22037_c0_g1, TRINITY_DN18148_c0_g1, TRINITY_DN14058_c0_g1, TRINITY_DN20631_c0_g1, TRINITY_DN24470_c0_g1, TRINITY_DN10667_c0_g1, TRINITY_DN18508_c0_g1, TRINITY_DN16008_c0_g1, TRINITY_DN15558_c0_g1, TRINITY_DN49932_c0_g1, TRINITY_DN32186_c0_g1
GO:0016052	carbohydrate catabolic process	237	8	0.81	1.2e-06	TRINITY_DN21950_c0_g1, TRINITY_DN32994_c0_g1, TRINITY_DN14114_c1_g1, TRINITY_DN29851_c0_g2, TRINITY_DN21950_c0_g2, TRINITY_DN27329_c0_g1, TRINITY_DN35920_c0_g1, TRINITY_DN47666_c1_g1
GO:0045229	external encapsulating structure organization	532	11	1.82	1.3e-06	TRINITY_DN21950_c0_g1, TRINITY_DN35463_c0_g1, TRINITY_DN32994_c0_g1, TRINITY_DN29851_c0_g2, TRINITY_DN21950_c0_g2, TRINITY_DN24470_c0_g1, TRINITY_DN27329_c0_g1, TRINITY_DN13181_c0_g1, TRINITY_DN20483_c0_g1, TRINITY_DN35920_c0_g1, TRINITY_DN24651_c0_g1
GO:0042737	drug catabolic process	199	7	0.68	4.7e-06	TRINITY_DN21950_c0_g1, TRINITY_DN14114_c1_g1, TRINITY_DN29851_c0_g2, TRINITY_DN21950_c0_g2, TRINITY_DN27329_c0_g1, TRINITY_DN35920_c0_g1, TRINITY_DN47666_c1_g1
GO:0009057	macromolecule catabolic process	745	12	2.55	5.5e-06	TRINITY_DN21950_c0_g1, TRINITY_DN32043_c0_g1, TRINITY_DN32994_c0_g1, TRINITY_DN14114_c1_g1, TRINITY_DN29851_c0_g2, TRINITY_DN21950_c0_g2, TRINITY_DN27329_c0_g1, TRINITY_DN36424_c0_g1, TRINITY_DN35920_c0_g1, TRINITY_DN27958_c0_g1, TRINITY_DN47666_c1_g1, TRINITY_DN32186_c0_g1
GO:0005976	polysaccharide metabolic process	433	9	1.48	1.4e-05	TRINITY_DN21950_c0_g1, TRINITY_DN32994_c0_g1, TRINITY_DN14114_c1_g1, TRINITY_DN29851_c0_g2, TRINITY_DN21950_c0_g2, TRINITY_DN27329_c0_g1, TRINITY_DN35920_c0_g1, TRINITY_DN47666_c1_g1, TRINITY_DN24651_c0_g1
GO:0003006	developmental process involved in reproduction	1341	15	4.59	2.5e-05	TRINITY_DN22037_c0_g1, TRINITY_DN18148_c0_g1, TRINITY_DN14058_c0_g1, TRINITY_DN20631_c0_g1, TRINITY_DN32043_c0_g1, TRINITY_DN29851_c0_g2, TRINITY_DN24470_c0_g1, TRINITY_DN10667_c0_g1, TRINITY_DN36424_c0_g1, TRINITY_DN18508_c0_g1, TRINITY_DN16008_c0_g1, TRINITY_DN35920_c0_g1, TRINITY_DN15558_c0_g1, TRINITY_DN49932_c0_g1, TRINITY_DN32186_c0_g1
GO:0050829	defense response to Gram-negative bacterium	23	3	0.08	6.4e-05	TRINITY_DN29851_c0_g2, TRINITY_DN29839_c0_g1, TRINITY_DN29839_c0_g2
GO:0048608	reproductive structure development	1149	13	3.93	9e-05	TRINITY_DN22037_c0_g1, TRINITY_DN18148_c0_g1, TRINITY_DN14058_c0_g1, TRINITY_DN20631_c0_g1, TRINITY_DN32043_c0_g1, TRINITY_DN24470_c0_g1, TRINITY_DN10667_c0_g1, TRINITY_DN36424_c0_g1, TRINITY_DN18508_c0_g1, TRINITY_DN16008_c0_g1, TRINITY_DN15558_c0_g1, TRINITY_DN49932_c0_g1, TRINITY_DN32186_c0_g1
GO:0061458	reproductive system development	1149	13	3.93	9e-05	TRINITY_DN22037_c0_g1, TRINITY_DN18148_c0_g1, TRINITY_DN14058_c0_g1, TRINITY_DN20631_c0_g1, TRINITY_DN32043_c0_g1, TRINITY_DN24470_c0_g1, TRINITY_DN10667_c0_g1, TRINITY_DN36424_c0_g1, TRINITY_DN18508_c0_g1, TRINITY_DN16008_c0_g1, TRINITY_DN15558_c0_g1, TRINITY_DN49932_c0_g1, TRINITY_DN32186_c0_g1
GO:0010584	pollen exine formation	27	3	0.09	0.0001	TRINITY_DN35463_c0_g1, TRINITY_DN24470_c0_g1, TRINITY_DN13181_c0_g1
GO:0009555	pollen development	246	6	0.84	0.00018	TRINITY_DN14058_c0_g1, TRINITY_DN35463_c0_g1, TRINITY_DN24470_c0_g1, TRINITY_DN13181_c0_g1, TRINITY_DN35920_c0_g1, TRINITY_DN49932_c0_g1
GO:1901575	organic substance catabolic process	1262	13	4.32	0.00023	TRINITY_DN21950_c0_g1, TRINITY_DN32043_c0_g1, TRINITY_DN32994_c0_g1, TRINITY_DN14114_c1_g1, TRINITY_DN29851_c0_g2, TRINITY_DN21950_c0_g2, TRINITY_DN27329_c0_g1, TRINITY_DN36424_c0_g1, TRINITY_DN31031_c0_g1, TRINITY_DN35920_c0_g1, TRINITY_DN27958_c0_g1, TRINITY_DN47666_c1_g1, TRINITY_DN32186_c0_g1
GO:0045944	positive regulation of transcription by RNA polymerase II	165	5	0.57	0.00024	TRINITY_DN18148_c0_g1, TRINITY_DN10667_c0_g1, TRINITY_DN18508_c0_g1, TRINITY_DN11434_c0_g1, TRINITY_DN15558_c0_g1
GO:0010208	pollen wall assembly	36	3	0.12	0.00025	TRINITY_DN35463_c0_g1, TRINITY_DN24470_c0_g1, TRINITY_DN13181_c0_g1
GO:0042545	cell wall modification	90	4	0.31	0.00025	TRINITY_DN21950_c0_g1, TRINITY_DN29851_c0_g2, TRINITY_DN21950_c0_g2, TRINITY_DN27329_c0_g1
GO:0022414	reproductive process	1643	15	5.63	0.00026	TRINITY_DN22037_c0_g1, TRINITY_DN18148_c0_g1, TRINITY_DN14058_c0_g1, TRINITY_DN20631_c0_g1, TRINITY_DN32043_c0_g1, TRINITY_DN29851_c0_g2, TRINITY_DN24470_c0_g1, TRINITY_DN10667_c0_g1, TRINITY_DN36424_c0_g1, TRINITY_DN18508_c0_g1, TRINITY_DN16008_c0_g1, TRINITY_DN35920_c0_g1, TRINITY_DN15558_c0_g1, TRINITY_DN49932_c0_g1, TRINITY_DN32186_c0_g1
GO:0000003	reproduction	1648	15	5.64	0.00026	TRINITY_DN22037_c0_g1, TRINITY_DN18148_c0_g1, TRINITY_DN14058_c0_g1, TRINITY_DN20631_c0_g1, TRINITY_DN32043_c0_g1, TRINITY_DN29851_c0_g2, TRINITY_DN24470_c0_g1, TRINITY_DN10667_c0_g1, TRINITY_DN36424_c0_g1, TRINITY_DN18508_c0_g1, TRINITY_DN16008_c0_g1, TRINITY_DN35920_c0_g1, TRINITY_DN15558_c0_g1, TRINITY_DN49932_c0_g1, TRINITY_DN32186_c0_g1
GO:0071555	cell wall organization	504	8	1.73	0.00028	TRINITY_DN21950_c0_g1, TRINITY_DN32994_c0_g1, TRINITY_DN29851_c0_g2, TRINITY_DN21950_c0_g2, TRINITY_DN27329_c0_g1, TRINITY_DN20483_c0_g1, TRINITY_DN35920_c0_g1, TRINITY_DN24651_c0_g1
GO:0048437	floral organ development	172	5	0.59	0.00029	TRINITY_DN14058_c0_g1, TRINITY_DN24470_c0_g1, TRINITY_DN16008_c0_g1, TRINITY_DN49932_c0_g1, TRINITY_DN32186_c0_g1
GO:0010927	cellular component assembly involved in morphogenesis	40	3	0.14	0.00034	TRINITY_DN35463_c0_g1, TRINITY_DN24470_c0_g1, TRINITY_DN13181_c0_g1
GO:0051701	interaction with host	40	3	0.14	0.00034	TRINITY_DN32043_c0_g1, TRINITY_DN36424_c0_g1, TRINITY_DN15184_c0_g1
GO:0080110	sporopollenin biosynthetic process	9	2	0.03	0.00041	TRINITY_DN24470_c0_g1, TRINITY_DN13181_c0_g1
GO:0048646	anatomical structure formation involved in morphogenesis	186	5	0.64	0.00042	TRINITY_DN35463_c0_g1, TRINITY_DN24470_c0_g1, TRINITY_DN13181_c0_g1, TRINITY_DN16008_c0_g1, TRINITY_DN20483_c0_g1
GO:0000290	deadenylation-dependent decapping of nuclear-transcribed mRNA	10	2	0.03	0.00051	TRINITY_DN32043_c0_g1, TRINITY_DN36424_c0_g1
GO:0031086	nuclear-transcribed mRNA catabolic process, deadenylation-independent decay	10	2	0.03	0.00051	TRINITY_DN32043_c0_g1, TRINITY_DN36424_c0_g1
GO:0031087	deadenylation-independent decapping of nuclear-transcribed mRNA	10	2	0.03	0.00051	TRINITY_DN32043_c0_g1, TRINITY_DN36424_c0_g1
GO:0032502	developmental process	2821	20	9.66	0.00053	TRINITY_DN22037_c0_g1, TRINITY_DN18148_c0_g1, TRINITY_DN14058_c0_g1, TRINITY_DN35463_c0_g1, TRINITY_DN20631_c0_g1, TRINITY_DN32043_c0_g1, TRINITY_DN29851_c0_g2, TRINITY_DN24470_c0_g1, TRINITY_DN10667_c0_g1, TRINITY_DN36424_c0_g1, TRINITY_DN13181_c0_g1, TRINITY_DN18508_c0_g1, TRINITY_DN16008_c0_g1, TRINITY_DN20483_c0_g1, TRINITY_DN35920_c0_g1, TRINITY_DN15558_c0_g1, TRINITY_DN60902_c0_g1, TRINITY_…
GO:0009791	post-embryonic development	1391	13	4.76	0.0006	TRINITY_DN22037_c0_g1, TRINITY_DN18148_c0_g1, TRINITY_DN14058_c0_g1, TRINITY_DN20631_c0_g1, TRINITY_DN32043_c0_g1, TRINITY_DN24470_c0_g1, TRINITY_DN10667_c0_g1, TRINITY_DN36424_c0_g1, TRINITY_DN18508_c0_g1, TRINITY_DN16008_c0_g1, TRINITY_DN15558_c0_g1, TRINITY_DN49932_c0_g1, TRINITY_DN32186_c0_g1
GO:0007275	multicellular organism development	2421	18	8.29	0.00066	TRINITY_DN22037_c0_g1, TRINITY_DN18148_c0_g1, TRINITY_DN14058_c0_g1, TRINITY_DN35463_c0_g1, TRINITY_DN20631_c0_g1, TRINITY_DN32043_c0_g1, TRINITY_DN24470_c0_g1, TRINITY_DN10667_c0_g1, TRINITY_DN36424_c0_g1, TRINITY_DN13181_c0_g1, TRINITY_DN18508_c0_g1, TRINITY_DN16008_c0_g1, TRINITY_DN20483_c0_g1, TRINITY_DN35920_c0_g1, TRINITY_DN15558_c0_g1, TRINITY_DN42460_c0_g1, TRINITY_DN49932_c0_g1, TRINITY_…
GO:0048731	system development	1810	15	6.2	0.00073	TRINITY_DN22037_c0_g1, TRINITY_DN18148_c0_g1, TRINITY_DN14058_c0_g1, TRINITY_DN20631_c0_g1, TRINITY_DN32043_c0_g1, TRINITY_DN24470_c0_g1, TRINITY_DN10667_c0_g1, TRINITY_DN36424_c0_g1, TRINITY_DN18508_c0_g1, TRINITY_DN16008_c0_g1, TRINITY_DN20483_c0_g1, TRINITY_DN15558_c0_g1, TRINITY_DN42460_c0_g1, TRINITY_DN49932_c0_g1, TRINITY_DN32186_c0_g1
GO:0019048	modulation by virus of host morphology or physiology	12	2	0.04	0.00074	TRINITY_DN32043_c0_g1, TRINITY_DN36424_c0_g1
GO:0044248	cellular catabolic process	1242	12	4.25	0.00076	TRINITY_DN21950_c0_g1, TRINITY_DN32043_c0_g1, TRINITY_DN32994_c0_g1, TRINITY_DN14114_c1_g1, TRINITY_DN29851_c0_g2, TRINITY_DN21950_c0_g2, TRINITY_DN27329_c0_g1, TRINITY_DN36424_c0_g1, TRINITY_DN35920_c0_g1, TRINITY_DN27958_c0_g1, TRINITY_DN47666_c1_g1, TRINITY_DN32186_c0_g1
GO:0009056	catabolic process	1454	13	4.98	0.00091	TRINITY_DN21950_c0_g1, TRINITY_DN32043_c0_g1, TRINITY_DN32994_c0_g1, TRINITY_DN14114_c1_g1, TRINITY_DN29851_c0_g2, TRINITY_DN21950_c0_g2, TRINITY_DN27329_c0_g1, TRINITY_DN36424_c0_g1, TRINITY_DN31031_c0_g1, TRINITY_DN35920_c0_g1, TRINITY_DN27958_c0_g1, TRINITY_DN47666_c1_g1, TRINITY_DN32186_c0_g1
GO:0048229	gametophyte development	335	6	1.15	0.00094	TRINITY_DN14058_c0_g1, TRINITY_DN35463_c0_g1, TRINITY_DN24470_c0_g1, TRINITY_DN13181_c0_g1, TRINITY_DN35920_c0_g1, TRINITY_DN49932_c0_g1
GO:0032501	multicellular organismal process	2720	19	9.31	0.00096	TRINITY_DN22037_c0_g1, TRINITY_DN18148_c0_g1, TRINITY_DN14058_c0_g1, TRINITY_DN35463_c0_g1, TRINITY_DN20631_c0_g1, TRINITY_DN32043_c0_g1, TRINITY_DN29851_c0_g2, TRINITY_DN24470_c0_g1, TRINITY_DN10667_c0_g1, TRINITY_DN36424_c0_g1, TRINITY_DN13181_c0_g1, TRINITY_DN18508_c0_g1, TRINITY_DN16008_c0_g1, TRINITY_DN20483_c0_g1, TRINITY_DN35920_c0_g1, TRINITY_DN15558_c0_g1, TRINITY_DN42460_c0_g1, TRINITY_…
GO:0048856	anatomical structure development	2736	19	9.37	0.00104	TRINITY_DN22037_c0_g1, TRINITY_DN18148_c0_g1, TRINITY_DN14058_c0_g1, TRINITY_DN35463_c0_g1, TRINITY_DN20631_c0_g1, TRINITY_DN32043_c0_g1, TRINITY_DN29851_c0_g2, TRINITY_DN24470_c0_g1, TRINITY_DN10667_c0_g1, TRINITY_DN36424_c0_g1, TRINITY_DN13181_c0_g1, TRINITY_DN18508_c0_g1, TRINITY_DN16008_c0_g1, TRINITY_DN20483_c0_g1, TRINITY_DN35920_c0_g1, TRINITY_DN15558_c0_g1, TRINITY_DN42460_c0_g1, TRINITY_…
GO:0048438	floral whorl development	132	4	0.45	0.00106	TRINITY_DN14058_c0_g1, TRINITY_DN24470_c0_g1, TRINITY_DN16008_c0_g1, TRINITY_DN49932_c0_g1
GO:0071554	cell wall organization or biogenesis	628	8	2.15	0.0012	TRINITY_DN21950_c0_g1, TRINITY_DN32994_c0_g1, TRINITY_DN29851_c0_g2, TRINITY_DN21950_c0_g2, TRINITY_DN27329_c0_g1, TRINITY_DN20483_c0_g1, TRINITY_DN35920_c0_g1, TRINITY_DN24651_c0_g1
GO:0005975	carbohydrate metabolic process	952	10	3.26	0.00122	TRINITY_DN21950_c0_g1, TRINITY_DN32994_c0_g1, TRINITY_DN14114_c1_g1, TRINITY_DN29851_c0_g2, TRINITY_DN21950_c0_g2, TRINITY_DN27329_c0_g1, TRINITY_DN35920_c0_g1, TRINITY_DN29719_c0_g2, TRINITY_DN47666_c1_g1, TRINITY_DN24651_c0_g1
GO:0048653	anther development	62	3	0.21	0.00124	TRINITY_DN14058_c0_g1, TRINITY_DN24470_c0_g1, TRINITY_DN49932_c0_g1
GO:0045893	positive regulation of transcription, DNA-templated	384	6	1.31	0.00189	TRINITY_DN18148_c0_g1, TRINITY_DN10667_c0_g1, TRINITY_DN18508_c0_g1, TRINITY_DN11434_c0_g1, TRINITY_DN15558_c0_g1, TRINITY_DN60902_c0_g1
Cluster 5
GO:0050896	response to stimulus	4701	51	28.84	8.2e-07	TRINITY_DN8015_c0_g1, TRINITY_DN3847_c1_g2, TRINITY_DN8832_c0_g1, TRINITY_DN28728_c0_g1, TRINITY_DN1717_c0_g1, TRINITY_DN9337_c0_g3, TRINITY_DN8164_c0_g1, TRINITY_DN5161_c0_g1, TRINITY_DN713_c0_g1, TRINITY_DN7808_c0_g2, TRINITY_DN7055_c1_g1, TRINITY_DN7657_c0_g1, TRINITY_DN3931_c0_g1, TRINITY_DN84606_c0_g1, TRINITY_DN3708_c0_g1, TRINITY_DN11103_c1_g1, TRINITY_DN15520_c0_g1, TRINITY_DN236_c0_g1, T…
GO:0006950	response to stress	2845	35	17.46	1.2e-05	TRINITY_DN3847_c1_g2, TRINITY_DN8832_c0_g1, TRINITY_DN28728_c0_g1, TRINITY_DN1717_c0_g1, TRINITY_DN8164_c0_g1, TRINITY_DN713_c0_g1, TRINITY_DN7808_c0_g2, TRINITY_DN3931_c0_g1, TRINITY_DN84606_c0_g1, TRINITY_DN3708_c0_g1, TRINITY_DN11103_c1_g1, TRINITY_DN15520_c0_g1, TRINITY_DN236_c0_g1, TRINITY_DN1608_c2_g1, TRINITY_DN5138_c1_g1, TRINITY_DN9404_c0_g1, TRINITY_DN651_c1_g1, TRINITY_DN7517_c0_g2, TR…
GO:0042493	response to drug	432	12	2.65	1.2e-05	TRINITY_DN28728_c0_g1, TRINITY_DN651_c1_g1, TRINITY_DN7516_c0_g1, TRINITY_DN13760_c1_g1, TRINITY_DN99352_c0_g1, TRINITY_DN19361_c0_g1, TRINITY_DN10674_c0_g1, TRINITY_DN1535_c0_g1, TRINITY_DN9350_c0_g1, TRINITY_DN10676_c0_g2, TRINITY_DN97678_c0_g1, TRINITY_DN11335_c0_g1
GO:0051259	protein complex oligomerization	56	5	0.34	2.3e-05	TRINITY_DN7516_c0_g1, TRINITY_DN19361_c0_g1, TRINITY_DN10674_c0_g1, TRINITY_DN10676_c0_g2, TRINITY_DN11335_c0_g1
GO:0006979	response to oxidative stress	344	10	2.11	4.7e-05	TRINITY_DN3708_c0_g1, TRINITY_DN11103_c1_g1, TRINITY_DN1608_c2_g1, TRINITY_DN7517_c0_g2, TRINITY_DN7517_c0_g1, TRINITY_DN7516_c0_g1, TRINITY_DN19361_c0_g1, TRINITY_DN10674_c0_g1, TRINITY_DN10676_c0_g2, TRINITY_DN11335_c0_g1
GO:0009723	response to ethylene	213	8	1.31	4.8e-05	TRINITY_DN8015_c0_g1, TRINITY_DN9337_c0_g3, TRINITY_DN5161_c0_g1, TRINITY_DN713_c0_g1, TRINITY_DN112166_c0_g1, TRINITY_DN9350_c0_g1, TRINITY_DN9337_c0_g4, TRINITY_DN97633_c0_g1
GO:0042221	response to chemical	2310	29	14.17	6.9e-05	TRINITY_DN8015_c0_g1, TRINITY_DN3847_c1_g2, TRINITY_DN28728_c0_g1, TRINITY_DN1717_c0_g1, TRINITY_DN9337_c0_g3, TRINITY_DN5161_c0_g1, TRINITY_DN713_c0_g1, TRINITY_DN7657_c0_g1, TRINITY_DN84606_c0_g1, TRINITY_DN236_c0_g1, TRINITY_DN1608_c2_g1, TRINITY_DN651_c1_g1, TRINITY_DN7516_c0_g1, TRINITY_DN13760_c1_g1, TRINITY_DN99352_c0_g1, TRINITY_DN19361_c0_g1, TRINITY_DN10674_c0_g1, TRINITY_DN112166_c0_g1…
GO:0009873	ethylene-activated signaling pathway	167	7	1.02	7.3e-05	TRINITY_DN9337_c0_g3, TRINITY_DN5161_c0_g1, TRINITY_DN713_c0_g1, TRINITY_DN112166_c0_g1, TRINITY_DN9350_c0_g1, TRINITY_DN9337_c0_g4, TRINITY_DN97633_c0_g1
GO:0071369	cellular response to ethylene stimulus	172	7	1.06	8.8e-05	TRINITY_DN9337_c0_g3, TRINITY_DN5161_c0_g1, TRINITY_DN713_c0_g1, TRINITY_DN112166_c0_g1, TRINITY_DN9350_c0_g1, TRINITY_DN9337_c0_g4, TRINITY_DN97633_c0_g1
GO:0010200	response to chitin	123	6	0.75	0.00011	TRINITY_DN28728_c0_g1, TRINITY_DN651_c1_g1, TRINITY_DN99352_c0_g1, TRINITY_DN1535_c0_g1, TRINITY_DN9350_c0_g1, TRINITY_DN11335_c0_g1
GO:0009835	fruit ripening	41	4	0.25	0.00011	TRINITY_DN470_c3_g1, TRINITY_DN5158_c0_g3, TRINITY_DN12019_c0_g1, TRINITY_DN97678_c0_g1
GO:0000160	phosphorelay signal transduction system	186	7	1.14	0.00014	TRINITY_DN9337_c0_g3, TRINITY_DN5161_c0_g1, TRINITY_DN713_c0_g1, TRINITY_DN112166_c0_g1, TRINITY_DN9350_c0_g1, TRINITY_DN9337_c0_g4, TRINITY_DN97633_c0_g1
GO:0016999	antibiotic metabolic process	192	7	1.18	0.00017	TRINITY_DN3708_c0_g1, TRINITY_DN11103_c1_g1, TRINITY_DN7677_c0_g1, TRINITY_DN1608_c2_g1, TRINITY_DN7517_c0_g2, TRINITY_DN7517_c0_g1, TRINITY_DN4036_c0_g3
GO:0009266	response to temperature stimulus	415	10	2.55	0.00022	TRINITY_DN8832_c0_g1, TRINITY_DN8164_c0_g1, TRINITY_DN1608_c2_g1, TRINITY_DN651_c1_g1, TRINITY_DN7516_c0_g1, TRINITY_DN19361_c0_g1, TRINITY_DN10674_c0_g1, TRINITY_DN60_c0_g1, TRINITY_DN10193_c0_g1, TRINITY_DN10676_c0_g2
GO:0070887	cellular response to chemical stimulus	1293	19	7.93	0.00026	TRINITY_DN3847_c1_g2, TRINITY_DN1717_c0_g1, TRINITY_DN9337_c0_g3, TRINITY_DN5161_c0_g1, TRINITY_DN713_c0_g1, TRINITY_DN84606_c0_g1, TRINITY_DN236_c0_g1, TRINITY_DN651_c1_g1, TRINITY_DN13760_c1_g1, TRINITY_DN112166_c0_g1, TRINITY_DN9350_c0_g1, TRINITY_DN3601_c1_g1, TRINITY_DN9337_c0_g4, TRINITY_DN97633_c0_g1, TRINITY_DN97678_c0_g1, TRINITY_DN39884_c0_g1, TRINITY_DN111168_c0_g1, TRINITY_DN15907_c0_…
GO:0009755	hormone-mediated signaling pathway	790	14	4.85	0.0003	TRINITY_DN1717_c0_g1, TRINITY_DN9337_c0_g3, TRINITY_DN5161_c0_g1, TRINITY_DN713_c0_g1, TRINITY_DN651_c1_g1, TRINITY_DN112166_c0_g1, TRINITY_DN9350_c0_g1, TRINITY_DN9337_c0_g4, TRINITY_DN97633_c0_g1, TRINITY_DN97678_c0_g1, TRINITY_DN39884_c0_g1, TRINITY_DN111168_c0_g1, TRINITY_DN15907_c0_g1, TRINITY_DN11335_c0_g1
GO:0009963	positive regulation of flavonoid biosynthetic process	5	2	0.03	0.00037	TRINITY_DN17229_c0_g1, TRINITY_DN11335_c0_g1
GO:0042542	response to hydrogen peroxide	59	4	0.36	0.00046	TRINITY_DN7516_c0_g1, TRINITY_DN19361_c0_g1, TRINITY_DN10674_c0_g1, TRINITY_DN10676_c0_g2
GO:0007165	signal transduction	1374	19	8.43	0.00055	TRINITY_DN1717_c0_g1, TRINITY_DN9337_c0_g3, TRINITY_DN5161_c0_g1, TRINITY_DN713_c0_g1, TRINITY_DN7657_c0_g1, TRINITY_DN3931_c0_g1, TRINITY_DN84606_c0_g1, TRINITY_DN651_c1_g1, TRINITY_DN112166_c0_g1, TRINITY_DN9350_c0_g1, TRINITY_DN10193_c0_g1, TRINITY_DN9337_c0_g4, TRINITY_DN97633_c0_g1, TRINITY_DN97678_c0_g1, TRINITY_DN6663_c4_g1, TRINITY_DN39884_c0_g1, TRINITY_DN111168_c0_g1, TRINITY_DN15907_c0…
GO:0023052	signaling	1391	19	8.53	0.00064	TRINITY_DN1717_c0_g1, TRINITY_DN9337_c0_g3, TRINITY_DN5161_c0_g1, TRINITY_DN713_c0_g1, TRINITY_DN7657_c0_g1, TRINITY_DN3931_c0_g1, TRINITY_DN84606_c0_g1, TRINITY_DN651_c1_g1, TRINITY_DN112166_c0_g1, TRINITY_DN9350_c0_g1, TRINITY_DN10193_c0_g1, TRINITY_DN9337_c0_g4, TRINITY_DN97633_c0_g1, TRINITY_DN97678_c0_g1, TRINITY_DN6663_c4_g1, TRINITY_DN39884_c0_g1, TRINITY_DN111168_c0_g1, TRINITY_DN15907_c0…
GO:0042743	hydrogen peroxide metabolic process	115	5	0.71	0.0007	TRINITY_DN3708_c0_g1, TRINITY_DN11103_c1_g1, TRINITY_DN1608_c2_g1, TRINITY_DN7517_c0_g2, TRINITY_DN7517_c0_g1
GO:0007568	aging	175	6	1.07	0.00072	TRINITY_DN470_c3_g1, TRINITY_DN5158_c0_g3, TRINITY_DN12019_c0_g1, TRINITY_DN5700_c0_g1, TRINITY_DN63312_c0_g1, TRINITY_DN97678_c0_g1
GO:1901064	syringal lignin metabolic process	7	2	0.04	0.00077	TRINITY_DN3708_c0_g1, TRINITY_DN7517_c0_g2
GO:1901066	syringal lignin biosynthetic process	7	2	0.04	0.00077	TRINITY_DN3708_c0_g1, TRINITY_DN7517_c0_g2
GO:1901428	regulation of syringal lignin biosynthetic process	7	2	0.04	0.00077	TRINITY_DN3708_c0_g1, TRINITY_DN7517_c0_g2
GO:1901430	positive regulation of syringal lignin biosynthetic process	7	2	0.04	0.00077	TRINITY_DN3708_c0_g1, TRINITY_DN7517_c0_g2
GO:0032870	cellular response to hormone stimulus	884	14	5.42	0.00092	TRINITY_DN1717_c0_g1, TRINITY_DN9337_c0_g3, TRINITY_DN5161_c0_g1, TRINITY_DN713_c0_g1, TRINITY_DN651_c1_g1, TRINITY_DN112166_c0_g1, TRINITY_DN9350_c0_g1, TRINITY_DN9337_c0_g4, TRINITY_DN97633_c0_g1, TRINITY_DN97678_c0_g1, TRINITY_DN39884_c0_g1, TRINITY_DN111168_c0_g1, TRINITY_DN15907_c0_g1, TRINITY_DN11335_c0_g1
GO:0050789	regulation of biological process	4084	39	25.06	0.00101	TRINITY_DN8015_c0_g1, TRINITY_DN8832_c0_g1, TRINITY_DN1717_c0_g1, TRINITY_DN7743_c1_g2, TRINITY_DN11389_c0_g1, TRINITY_DN9337_c0_g3, TRINITY_DN5161_c0_g1, TRINITY_DN713_c0_g1, TRINITY_DN6210_c0_g1, TRINITY_DN7808_c0_g2, TRINITY_DN7657_c0_g1, TRINITY_DN3931_c0_g1, TRINITY_DN84606_c0_g1, TRINITY_DN3708_c0_g1, TRINITY_DN7677_c0_g1, TRINITY_DN1608_c2_g1, TRINITY_DN5024_c0_g1, TRINITY_DN651_c1_g1, TRI…
GO:0035556	intracellular signal transduction	429	9	2.63	0.00124	TRINITY_DN9337_c0_g3, TRINITY_DN5161_c0_g1, TRINITY_DN713_c0_g1, TRINITY_DN112166_c0_g1, TRINITY_DN9350_c0_g1, TRINITY_DN9337_c0_g4, TRINITY_DN97633_c0_g1, TRINITY_DN6663_c4_g1, TRINITY_DN15907_c0_g1
GO:0007154	cell communication	1638	20	10.05	0.00183	TRINITY_DN1717_c0_g1, TRINITY_DN9337_c0_g3, TRINITY_DN5161_c0_g1, TRINITY_DN713_c0_g1, TRINITY_DN7657_c0_g1, TRINITY_DN3931_c0_g1, TRINITY_DN84606_c0_g1, TRINITY_DN651_c1_g1, TRINITY_DN13760_c1_g1, TRINITY_DN112166_c0_g1, TRINITY_DN9350_c0_g1, TRINITY_DN10193_c0_g1, TRINITY_DN9337_c0_g4, TRINITY_DN97633_c0_g1, TRINITY_DN97678_c0_g1, TRINITY_DN6663_c4_g1, TRINITY_DN39884_c0_g1, TRINITY_DN111168_c0…
GO:0071495	cellular response to endogenous stimulus	954	14	5.85	0.00189	TRINITY_DN1717_c0_g1, TRINITY_DN9337_c0_g3, TRINITY_DN5161_c0_g1, TRINITY_DN713_c0_g1, TRINITY_DN651_c1_g1, TRINITY_DN112166_c0_g1, TRINITY_DN9350_c0_g1, TRINITY_DN9337_c0_g4, TRINITY_DN97633_c0_g1, TRINITY_DN97678_c0_g1, TRINITY_DN39884_c0_g1, TRINITY_DN111168_c0_g1, TRINITY_DN15907_c0_g1, TRINITY_DN11335_c0_g1
GO:0009611	response to wounding	148	5	0.91	0.00215	TRINITY_DN1717_c0_g1, TRINITY_DN15520_c0_g1, TRINITY_DN651_c1_g1, TRINITY_DN33007_c0_g1, TRINITY_DN11335_c0_g1
GO:0071695	anatomical structure maturation	150	5	0.92	0.00228	TRINITY_DN470_c3_g1, TRINITY_DN5158_c0_g3, TRINITY_DN12019_c0_g1, TRINITY_DN60_c0_g1, TRINITY_DN97678_c0_g1
GO:0042744	hydrogen peroxide catabolic process	91	4	0.56	0.00235	TRINITY_DN3708_c0_g1, TRINITY_DN11103_c1_g1, TRINITY_DN7517_c0_g2, TRINITY_DN7517_c0_g1
GO:1900378	positive regulation of secondary metabolite biosynthetic process	12	2	0.07	0.00236	TRINITY_DN3708_c0_g1, TRINITY_DN7517_c0_g2
GO:0010033	response to organic substance	1677	20	10.29	0.00242	TRINITY_DN8015_c0_g1, TRINITY_DN3847_c1_g2, TRINITY_DN28728_c0_g1, TRINITY_DN1717_c0_g1, TRINITY_DN9337_c0_g3, TRINITY_DN5161_c0_g1, TRINITY_DN713_c0_g1, TRINITY_DN651_c1_g1, TRINITY_DN99352_c0_g1, TRINITY_DN112166_c0_g1, TRINITY_DN1535_c0_g1, TRINITY_DN9350_c0_g1, TRINITY_DN3601_c1_g1, TRINITY_DN9337_c0_g4, TRINITY_DN97633_c0_g1, TRINITY_DN97678_c0_g1, TRINITY_DN39884_c0_g1, TRINITY_DN111168_c0_…
GO:0009628	response to abiotic stimulus	1558	19	9.56	0.00246	TRINITY_DN3847_c1_g2, TRINITY_DN8832_c0_g1, TRINITY_DN8164_c0_g1, TRINITY_DN7055_c1_g1, TRINITY_DN84606_c0_g1, TRINITY_DN236_c0_g1, TRINITY_DN1608_c2_g1, TRINITY_DN651_c1_g1, TRINITY_DN7516_c0_g1, TRINITY_DN5987_c0_g1, TRINITY_DN99352_c0_g1, TRINITY_DN19361_c0_g1, TRINITY_DN10674_c0_g1, TRINITY_DN60_c0_g1, TRINITY_DN10193_c0_g1, TRINITY_DN3601_c1_g1, TRINITY_DN10676_c0_g2, TRINITY_DN97678_c0_g1, …
GO:0065007	biological regulation	4577	41	28.08	0.0026	TRINITY_DN8015_c0_g1, TRINITY_DN8832_c0_g1, TRINITY_DN1717_c0_g1, TRINITY_DN7743_c1_g2, TRINITY_DN11389_c0_g1, TRINITY_DN9337_c0_g3, TRINITY_DN5161_c0_g1, TRINITY_DN713_c0_g1, TRINITY_DN6210_c0_g1, TRINITY_DN7808_c0_g2, TRINITY_DN7657_c0_g1, TRINITY_DN3931_c0_g1, TRINITY_DN84606_c0_g1, TRINITY_DN3708_c0_g1, TRINITY_DN7677_c0_g1, TRINITY_DN15520_c0_g1, TRINITY_DN1608_c2_g1, TRINITY_DN5024_c0_g1, T…
GO:0009725	response to hormone	1330	17	8.16	0.00265	TRINITY_DN8015_c0_g1, TRINITY_DN3847_c1_g2, TRINITY_DN1717_c0_g1, TRINITY_DN9337_c0_g3, TRINITY_DN5161_c0_g1, TRINITY_DN713_c0_g1, TRINITY_DN651_c1_g1, TRINITY_DN112166_c0_g1, TRINITY_DN9350_c0_g1, TRINITY_DN3601_c1_g1, TRINITY_DN9337_c0_g4, TRINITY_DN97633_c0_g1, TRINITY_DN97678_c0_g1, TRINITY_DN39884_c0_g1, TRINITY_DN111168_c0_g1, TRINITY_DN15907_c0_g1, TRINITY_DN11335_c0_g1
GO:0010089	xylem development	46	3	0.28	0.0028	TRINITY_DN6210_c0_g1, TRINITY_DN3708_c0_g1, TRINITY_DN7517_c0_g2
GO:0017001	antibiotic catabolic process	97	4	0.6	0.00297	TRINITY_DN3708_c0_g1, TRINITY_DN11103_c1_g1, TRINITY_DN7517_c0_g2, TRINITY_DN7517_c0_g1
GO:0072593	reactive oxygen species metabolic process	162	5	0.99	0.00318	TRINITY_DN3708_c0_g1, TRINITY_DN11103_c1_g1, TRINITY_DN1608_c2_g1, TRINITY_DN7517_c0_g2, TRINITY_DN7517_c0_g1
GO:0006457	protein folding	164	5	1.01	0.00335	TRINITY_DN7516_c0_g1, TRINITY_DN19361_c0_g1, TRINITY_DN10674_c0_g1, TRINITY_DN7523_c0_g1, TRINITY_DN10676_c0_g2
GO:0071310	cellular response to organic substance	1036	14	6.36	0.00402	TRINITY_DN1717_c0_g1, TRINITY_DN9337_c0_g3, TRINITY_DN5161_c0_g1, TRINITY_DN713_c0_g1, TRINITY_DN651_c1_g1, TRINITY_DN112166_c0_g1, TRINITY_DN9350_c0_g1, TRINITY_DN9337_c0_g4, TRINITY_DN97633_c0_g1, TRINITY_DN97678_c0_g1, TRINITY_DN39884_c0_g1, TRINITY_DN111168_c0_g1, TRINITY_DN15907_c0_g1, TRINITY_DN11335_c0_g1
GO:0021700	developmental maturation	172	5	1.06	0.00411	TRINITY_DN470_c3_g1, TRINITY_DN5158_c0_g3, TRINITY_DN12019_c0_g1, TRINITY_DN60_c0_g1, TRINITY_DN97678_c0_g1
GO:0006970	response to osmotic stress	419	8	2.57	0.00414	TRINITY_DN1608_c2_g1, TRINITY_DN651_c1_g1, TRINITY_DN7516_c0_g1, TRINITY_DN5987_c0_g1, TRINITY_DN19361_c0_g1, TRINITY_DN10674_c0_g1, TRINITY_DN10676_c0_g2, TRINITY_DN97678_c0_g1
GO:1901141	regulation of lignin biosynthetic process	16	2	0.1	0.00422	TRINITY_DN3708_c0_g1, TRINITY_DN7517_c0_g2
GO:0009719	response to endogenous stimulus	1398	17	8.58	0.00444	TRINITY_DN8015_c0_g1, TRINITY_DN3847_c1_g2, TRINITY_DN1717_c0_g1, TRINITY_DN9337_c0_g3, TRINITY_DN5161_c0_g1, TRINITY_DN713_c0_g1, TRINITY_DN651_c1_g1, TRINITY_DN112166_c0_g1, TRINITY_DN9350_c0_g1, TRINITY_DN3601_c1_g1, TRINITY_DN9337_c0_g4, TRINITY_DN97633_c0_g1, TRINITY_DN97678_c0_g1, TRINITY_DN39884_c0_g1, TRINITY_DN111168_c0_g1, TRINITY_DN15907_c0_g1, TRINITY_DN11335_c0_g1
GO:0009409	response to cold	253	6	1.55	0.0046	TRINITY_DN8832_c0_g1, TRINITY_DN8164_c0_g1, TRINITY_DN1608_c2_g1, TRINITY_DN651_c1_g1, TRINITY_DN60_c0_g1, TRINITY_DN10193_c0_g1
GO:0009962	regulation of flavonoid biosynthetic process	17	2	0.1	0.00477	TRINITY_DN17229_c0_g1, TRINITY_DN11335_c0_g1
GO:0071456	cellular response to hypoxia	111	4	0.68	0.00481	TRINITY_DN3847_c1_g2, TRINITY_DN84606_c0_g1, TRINITY_DN236_c0_g1, TRINITY_DN3601_c1_g1
GO:0036294	cellular response to decreased oxygen levels	112	4	0.69	0.00496	TRINITY_DN3847_c1_g2, TRINITY_DN84606_c0_g1, TRINITY_DN236_c0_g1, TRINITY_DN3601_c1_g1
GO:0071453	cellular response to oxygen levels	112	4	0.69	0.00496	TRINITY_DN3847_c1_g2, TRINITY_DN84606_c0_g1, TRINITY_DN236_c0_g1, TRINITY_DN3601_c1_g1
GO:0009651	response to salt stress	353	7	2.17	0.00593	TRINITY_DN1608_c2_g1, TRINITY_DN7516_c0_g1, TRINITY_DN5987_c0_g1, TRINITY_DN19361_c0_g1, TRINITY_DN10674_c0_g1, TRINITY_DN10676_c0_g2, TRINITY_DN97678_c0_g1
GO:0018108	peptidyl-tyrosine phosphorylation	1	1	0.01	0.00614	TRINITY_DN1608_c2_g1
GO:0018212	peptidyl-tyrosine modification	1	1	0.01	0.00614	TRINITY_DN1608_c2_g1
GO:0034199	activation of protein kinase A activity	1	1	0.01	0.00614	TRINITY_DN6663_c4_g1
GO:0032880	regulation of protein localization	61	3	0.37	0.00621	TRINITY_DN8015_c0_g1, TRINITY_DN6210_c0_g1, TRINITY_DN2816_c1_g2
GO:0048653	anther development	62	3	0.38	0.0065	TRINITY_DN15520_c0_g1, TRINITY_DN21235_c0_g1, TRINITY_DN97678_c0_g1
GO:2000022	regulation of jasmonic acid mediated signaling pathway	20	2	0.12	0.00658	TRINITY_DN1717_c0_g1, TRINITY_DN651_c1_g1
GO:0050794	regulation of cellular process	3475	32	21.32	0.00695	TRINITY_DN8832_c0_g1, TRINITY_DN1717_c0_g1, TRINITY_DN7743_c1_g2, TRINITY_DN9337_c0_g3, TRINITY_DN5161_c0_g1, TRINITY_DN713_c0_g1, TRINITY_DN6210_c0_g1, TRINITY_DN7657_c0_g1, TRINITY_DN3931_c0_g1, TRINITY_DN84606_c0_g1, TRINITY_DN3708_c0_g1, TRINITY_DN7677_c0_g1, TRINITY_DN1608_c2_g1, TRINITY_DN5024_c0_g1, TRINITY_DN651_c1_g1, TRINITY_DN7517_c0_g2, TRINITY_DN9974_c0_g1, TRINITY_DN10035_c0_g2, TRI…
GO:0006952	defense response	1228	15	7.53	0.00735	TRINITY_DN28728_c0_g1, TRINITY_DN1717_c0_g1, TRINITY_DN713_c0_g1, TRINITY_DN7808_c0_g2, TRINITY_DN3931_c0_g1, TRINITY_DN84606_c0_g1, TRINITY_DN15520_c0_g1, TRINITY_DN5138_c1_g1, TRINITY_DN9404_c0_g1, TRINITY_DN5700_c0_g1, TRINITY_DN99352_c0_g1, TRINITY_DN14685_c0_g1, TRINITY_DN57679_c0_g1, TRINITY_DN11335_c0_g1, TRINITY_DN18527_c0_g1
GO:0042737	drug catabolic process	199	5	1.22	0.00755	TRINITY_DN3708_c0_g1, TRINITY_DN11103_c1_g1, TRINITY_DN7517_c0_g2, TRINITY_DN7517_c0_g1, TRINITY_DN21235_c0_g1
GO:0051187	cofactor catabolic process	127	4	0.78	0.0077	TRINITY_DN3708_c0_g1, TRINITY_DN11103_c1_g1, TRINITY_DN7517_c0_g2, TRINITY_DN7517_c0_g1
GO:0080167	response to karrikin	66	3	0.4	0.00773	TRINITY_DN3847_c1_g2, TRINITY_DN7055_c1_g1, TRINITY_DN3601_c1_g1
GO:0010243	response to organonitrogen compound	290	6	1.78	0.00879	TRINITY_DN28728_c0_g1, TRINITY_DN651_c1_g1, TRINITY_DN99352_c0_g1, TRINITY_DN1535_c0_g1, TRINITY_DN9350_c0_g1, TRINITY_DN11335_c0_g1
GO:0001666	response to hypoxia	132	4	0.81	0.0088	TRINITY_DN3847_c1_g2, TRINITY_DN84606_c0_g1, TRINITY_DN236_c0_g1, TRINITY_DN3601_c1_g1
GO:0009888	tissue development	578	9	3.55	0.00885	TRINITY_DN8015_c0_g1, TRINITY_DN6210_c0_g1, TRINITY_DN3708_c0_g1, TRINITY_DN5024_c0_g1, TRINITY_DN7517_c0_g2, TRINITY_DN60_c0_g1, TRINITY_DN17229_c0_g1, TRINITY_DN20053_c0_g1, TRINITY_DN11335_c0_g1
GO:0036293	response to decreased oxygen levels	134	4	0.82	0.00927	TRINITY_DN3847_c1_g2, TRINITY_DN84606_c0_g1, TRINITY_DN236_c0_g1, TRINITY_DN3601_c1_g1
GO:0070482	response to oxygen levels	135	4	0.83	0.00951	TRINITY_DN3847_c1_g2, TRINITY_DN84606_c0_g1, TRINITY_DN236_c0_g1, TRINITY_DN3601_c1_g1
GO:0002213	defense response to insect	25	2	0.15	0.01019	TRINITY_DN15520_c0_g1, TRINITY_DN11335_c0_g1
GO:0010035	response to inorganic substance	599	9	3.68	0.01102	TRINITY_DN1608_c2_g1, TRINITY_DN651_c1_g1, TRINITY_DN7516_c0_g1, TRINITY_DN99352_c0_g1, TRINITY_DN19361_c0_g1, TRINITY_DN10674_c0_g1, TRINITY_DN10676_c0_g2, TRINITY_DN97678_c0_g1, TRINITY_DN11335_c0_g1
GO:0042038	peptidyl-histidine methylation, to form tele-methylhistidine	2	1	0.01	0.01223	TRINITY_DN10744_c0_g1
GO:0043619	regulation of transcription from RNA polymerase II promoter in response to oxidative stress	2	1	0.01	0.01223	TRINITY_DN11335_c0_g1
GO:0009891	positive regulation of biosynthetic process	508	8	3.12	0.01261	TRINITY_DN8832_c0_g1, TRINITY_DN3708_c0_g1, TRINITY_DN5024_c0_g1, TRINITY_DN7517_c0_g2, TRINITY_DN10035_c0_g2, TRINITY_DN35278_c0_g1, TRINITY_DN17229_c0_g1, TRINITY_DN11335_c0_g1
GO:1902074	response to salt	28	2	0.17	0.01268	TRINITY_DN1608_c2_g1, TRINITY_DN651_c1_g1
GO:0046677	response to antibiotic	229	5	1.41	0.01331	TRINITY_DN7516_c0_g1, TRINITY_DN19361_c0_g1, TRINITY_DN10674_c0_g1, TRINITY_DN10676_c0_g2, TRINITY_DN97678_c0_g1
GO:0051716	cellular response to stimulus	2359	23	14.47	0.01348	TRINITY_DN3847_c1_g2, TRINITY_DN1717_c0_g1, TRINITY_DN9337_c0_g3, TRINITY_DN5161_c0_g1, TRINITY_DN713_c0_g1, TRINITY_DN7657_c0_g1, TRINITY_DN3931_c0_g1, TRINITY_DN84606_c0_g1, TRINITY_DN236_c0_g1, TRINITY_DN651_c1_g1, TRINITY_DN13760_c1_g1, TRINITY_DN112166_c0_g1, TRINITY_DN9350_c0_g1, TRINITY_DN10193_c0_g1, TRINITY_DN3601_c1_g1, TRINITY_DN9337_c0_g4, TRINITY_DN97633_c0_g1, TRINITY_DN97678_c0_g1,…
GO:1901698	response to nitrogen compound	321	6	1.97	0.01399	TRINITY_DN28728_c0_g1, TRINITY_DN651_c1_g1, TRINITY_DN99352_c0_g1, TRINITY_DN1535_c0_g1, TRINITY_DN9350_c0_g1, TRINITY_DN11335_c0_g1
GO:0000302	response to reactive oxygen species	152	4	0.93	0.0142	TRINITY_DN7516_c0_g1, TRINITY_DN19361_c0_g1, TRINITY_DN10674_c0_g1, TRINITY_DN10676_c0_g2
GO:0048443	stamen development	83	3	0.51	0.0144	TRINITY_DN15520_c0_g1, TRINITY_DN21235_c0_g1, TRINITY_DN97678_c0_g1
GO:0048466	androecium development	83	3	0.51	0.0144	TRINITY_DN15520_c0_g1, TRINITY_DN21235_c0_g1, TRINITY_DN97678_c0_g1
GO:1900376	regulation of secondary metabolite biosynthetic process	31	2	0.19	0.01542	TRINITY_DN3708_c0_g1, TRINITY_DN7517_c0_g2
GO:2000762	regulation of phenylpropanoid metabolic process	31	2	0.19	0.01542	TRINITY_DN3708_c0_g1, TRINITY_DN7517_c0_g2
GO:0009830	cell wall modification involved in abscission	3	1	0.02	0.01829	TRINITY_DN21235_c0_g1
GO:0009957	epidermal cell fate specification	3	1	0.02	0.01829	TRINITY_DN8015_c0_g1
Cluster 6
GO:0010200	response to chitin	123	5	0.33	1.9e-05	TRINITY_DN8191_c0_g1, TRINITY_DN9489_c0_g1, TRINITY_DN4950_c0_g1, TRINITY_DN3834_c0_g1, TRINITY_DN3834_c0_g2
GO:0010033	response to organic substance	1677	13	4.55	0.00029	TRINITY_DN8191_c0_g1, TRINITY_DN509_c0_g1, TRINITY_DN9138_c0_g1, TRINITY_DN9947_c0_g1, TRINITY_DN9489_c0_g1, TRINITY_DN9337_c0_g2, TRINITY_DN4950_c0_g1, TRINITY_DN39494_c0_g1, TRINITY_DN3834_c0_g1, TRINITY_DN27935_c0_g1, TRINITY_DN3834_c0_g2, TRINITY_DN110764_c0_g1, TRINITY_DN78942_c0_g1
GO:0009620	response to fungus	400	6	1.08	0.00066	TRINITY_DN12735_c0_g1, TRINITY_DN8191_c0_g1, TRINITY_DN9138_c0_g1, TRINITY_DN9337_c0_g2, TRINITY_DN27935_c0_g1, TRINITY_DN78942_c0_g1
GO:0050832	defense response to fungus	271	5	0.73	0.00078	TRINITY_DN12735_c0_g1, TRINITY_DN8191_c0_g1, TRINITY_DN9138_c0_g1, TRINITY_DN27935_c0_g1, TRINITY_DN78942_c0_g1
GO:0009873	ethylene-activated signaling pathway	167	4	0.45	0.00105	TRINITY_DN9138_c0_g1, TRINITY_DN9947_c0_g1, TRINITY_DN9489_c0_g1, TRINITY_DN9337_c0_g2
GO:0010243	response to organonitrogen compound	290	5	0.79	0.00105	TRINITY_DN8191_c0_g1, TRINITY_DN9489_c0_g1, TRINITY_DN4950_c0_g1, TRINITY_DN3834_c0_g1, TRINITY_DN3834_c0_g2
GO:0071369	cellular response to ethylene stimulus	172	4	0.47	0.00117	TRINITY_DN9138_c0_g1, TRINITY_DN9947_c0_g1, TRINITY_DN9489_c0_g1, TRINITY_DN9337_c0_g2
GO:0006952	defense response	1228	10	3.33	0.00124	TRINITY_DN12735_c0_g1, TRINITY_DN71754_c0_g1, TRINITY_DN8191_c0_g1, TRINITY_DN9138_c0_g1, TRINITY_DN9947_c0_g1, TRINITY_DN4950_c0_g1, TRINITY_DN38746_c0_g1, TRINITY_DN27935_c0_g1, TRINITY_DN28916_c0_g1, TRINITY_DN78942_c0_g1
GO:0000160	phosphorelay signal transduction system	186	4	0.5	0.00156	TRINITY_DN9138_c0_g1, TRINITY_DN9947_c0_g1, TRINITY_DN9489_c0_g1, TRINITY_DN9337_c0_g2
GO:1901698	response to nitrogen compound	321	5	0.87	0.00165	TRINITY_DN8191_c0_g1, TRINITY_DN9489_c0_g1, TRINITY_DN4950_c0_g1, TRINITY_DN3834_c0_g1, TRINITY_DN3834_c0_g2
GO:0042744	hydrogen peroxide catabolic process	91	3	0.25	0.00189	TRINITY_DN11103_c0_g1, TRINITY_DN2765_c4_g2, TRINITY_DN12797_c0_g1
GO:0042221	response to chemical	2310	14	6.26	0.00198	TRINITY_DN12735_c0_g1, TRINITY_DN8191_c0_g1, TRINITY_DN509_c0_g1, TRINITY_DN9138_c0_g1, TRINITY_DN9947_c0_g1, TRINITY_DN9489_c0_g1, TRINITY_DN9337_c0_g2, TRINITY_DN4950_c0_g1, TRINITY_DN39494_c0_g1, TRINITY_DN3834_c0_g1, TRINITY_DN27935_c0_g1, TRINITY_DN3834_c0_g2, TRINITY_DN110764_c0_g1, TRINITY_DN78942_c0_g1
GO:0017001	antibiotic catabolic process	97	3	0.26	0.00227	TRINITY_DN11103_c0_g1, TRINITY_DN2765_c4_g2, TRINITY_DN12797_c0_g1
GO:0009723	response to ethylene	213	4	0.58	0.00255	TRINITY_DN9138_c0_g1, TRINITY_DN9947_c0_g1, TRINITY_DN9489_c0_g1, TRINITY_DN9337_c0_g2
GO:0042743	hydrogen peroxide metabolic process	115	3	0.31	0.00368	TRINITY_DN11103_c0_g1, TRINITY_DN2765_c4_g2, TRINITY_DN12797_c0_g1
GO:0050896	response to stimulus	4701	21	12.74	0.00473	TRINITY_DN12735_c0_g1, TRINITY_DN71754_c0_g1, TRINITY_DN8191_c0_g1, TRINITY_DN11103_c0_g1, TRINITY_DN509_c0_g1, TRINITY_DN9138_c0_g1, TRINITY_DN2765_c4_g2, TRINITY_DN9947_c0_g1, TRINITY_DN9489_c0_g1, TRINITY_DN9337_c0_g2, TRINITY_DN4950_c0_g1, TRINITY_DN12797_c0_g1, TRINITY_DN39494_c0_g1, TRINITY_DN3834_c0_g1, TRINITY_DN38746_c0_g1, TRINITY_DN27935_c0_g1, TRINITY_DN28916_c0_g1, TRINITY_DN3834_c0_…
GO:0051187	cofactor catabolic process	127	3	0.34	0.00486	TRINITY_DN11103_c0_g1, TRINITY_DN2765_c4_g2, TRINITY_DN12797_c0_g1
GO:0042493	response to drug	432	5	1.17	0.0059	TRINITY_DN8191_c0_g1, TRINITY_DN9489_c0_g1, TRINITY_DN4950_c0_g1, TRINITY_DN3834_c0_g1, TRINITY_DN3834_c0_g2
GO:0009725	response to hormone	1330	9	3.61	0.00786	TRINITY_DN8191_c0_g1, TRINITY_DN509_c0_g1, TRINITY_DN9138_c0_g1, TRINITY_DN9947_c0_g1, TRINITY_DN9489_c0_g1, TRINITY_DN9337_c0_g2, TRINITY_DN39494_c0_g1, TRINITY_DN27935_c0_g1, TRINITY_DN110764_c0_g1
GO:0010230	alternative respiration	3	1	0.01	0.00811	TRINITY_DN7396_c0_g1
GO:0072593	reactive oxygen species metabolic process	162	3	0.44	0.00951	TRINITY_DN11103_c0_g1, TRINITY_DN2765_c4_g2, TRINITY_DN12797_c0_g1
GO:0009719	response to endogenous stimulus	1398	9	3.79	0.01079	TRINITY_DN8191_c0_g1, TRINITY_DN509_c0_g1, TRINITY_DN9138_c0_g1, TRINITY_DN9947_c0_g1, TRINITY_DN9489_c0_g1, TRINITY_DN9337_c0_g2, TRINITY_DN39494_c0_g1, TRINITY_DN27935_c0_g1, TRINITY_DN110764_c0_g1
GO:0098542	defense response to other organism	716	6	1.94	0.01186	TRINITY_DN12735_c0_g1, TRINITY_DN8191_c0_g1, TRINITY_DN9138_c0_g1, TRINITY_DN9947_c0_g1, TRINITY_DN27935_c0_g1, TRINITY_DN78942_c0_g1
GO:0043207	response to external biotic stimulus	948	7	2.57	0.01261	TRINITY_DN12735_c0_g1, TRINITY_DN8191_c0_g1, TRINITY_DN9138_c0_g1, TRINITY_DN9947_c0_g1, TRINITY_DN9337_c0_g2, TRINITY_DN27935_c0_g1, TRINITY_DN78942_c0_g1
GO:0051707	response to other organism	948	7	2.57	0.01261	TRINITY_DN12735_c0_g1, TRINITY_DN8191_c0_g1, TRINITY_DN9138_c0_g1, TRINITY_DN9947_c0_g1, TRINITY_DN9337_c0_g2, TRINITY_DN27935_c0_g1, TRINITY_DN78942_c0_g1
GO:0006950	response to stress	2845	14	7.71	0.01356	TRINITY_DN12735_c0_g1, TRINITY_DN71754_c0_g1, TRINITY_DN8191_c0_g1, TRINITY_DN11103_c0_g1, TRINITY_DN9138_c0_g1, TRINITY_DN2765_c4_g2, TRINITY_DN9947_c0_g1, TRINITY_DN9337_c0_g2, TRINITY_DN4950_c0_g1, TRINITY_DN12797_c0_g1, TRINITY_DN38746_c0_g1, TRINITY_DN27935_c0_g1, TRINITY_DN28916_c0_g1, TRINITY_DN78942_c0_g1
GO:0016999	antibiotic metabolic process	192	3	0.52	0.01501	TRINITY_DN11103_c0_g1, TRINITY_DN2765_c4_g2, TRINITY_DN12797_c0_g1
GO:0009607	response to biotic stimulus	982	7	2.66	0.0151	TRINITY_DN12735_c0_g1, TRINITY_DN8191_c0_g1, TRINITY_DN9138_c0_g1, TRINITY_DN9947_c0_g1, TRINITY_DN9337_c0_g2, TRINITY_DN27935_c0_g1, TRINITY_DN78942_c0_g1
GO:0042737	drug catabolic process	199	3	0.54	0.01651	TRINITY_DN11103_c0_g1, TRINITY_DN2765_c4_g2, TRINITY_DN12797_c0_g1
GO:0009755	hormone-mediated signaling pathway	790	6	2.14	0.01853	TRINITY_DN509_c0_g1, TRINITY_DN9138_c0_g1, TRINITY_DN9947_c0_g1, TRINITY_DN9489_c0_g1, TRINITY_DN9337_c0_g2, TRINITY_DN39494_c0_g1
GO:0002237	response to molecule of bacterial origin	80	2	0.22	0.0198	TRINITY_DN8191_c0_g1, TRINITY_DN78942_c0_g1
GO:0070887	cellular response to chemical stimulus	1293	8	3.51	0.02053	TRINITY_DN12735_c0_g1, TRINITY_DN509_c0_g1, TRINITY_DN9138_c0_g1, TRINITY_DN9947_c0_g1, TRINITY_DN9489_c0_g1, TRINITY_DN9337_c0_g2, TRINITY_DN4950_c0_g1, TRINITY_DN39494_c0_g1
GO:0005986	sucrose biosynthetic process	8	1	0.02	0.02149	TRINITY_DN11347_c0_g1
GO:0120029	proton export across plasma membrane	8	1	0.02	0.02149	TRINITY_DN9436_c1_g1
GO:0016579	protein deubiquitination	85	2	0.23	0.02218	TRINITY_DN20744_c0_g1, TRINITY_DN86999_c0_g1
GO:0045332	phospholipid translocation	9	1	0.02	0.02414	TRINITY_DN78942_c0_g1
GO:0062034	L-pipecolic acid biosynthetic process	9	1	0.02	0.02414	TRINITY_DN12735_c0_g1
GO:0042742	defense response to bacterium	415	4	1.13	0.02529	TRINITY_DN12735_c0_g1, TRINITY_DN8191_c0_g1, TRINITY_DN27935_c0_g1, TRINITY_DN78942_c0_g1
