# Supplementary material for: Characterization of Frond and Flower Development and Identification of FT and FD Genes From Duckweed Lemna aequinoctialis Nd
Source: Front Plant Sci. 2021 Oct 11;12:697206. doi: 10.3389/fpls.2021.697206 (PMC8542802; doi:10.3389/fpls.2021.697206)
Supplement: Supplementary Table 5 — Gene IDs and Accession numbers. [file Table_5.XLSX]

## Sheet: Sheet1
	Table S5. Gene IDs and Accession numbers
	Name		Gene symbol	Gene ID
	FT
	Duckweed	Lemna aequinoctialis	LaFTL1	LC625473
			LaFTL2	LC625474
	Rice	Oryza sativa	Hd3a	Os06g0157700
	Arabidopsis	Arabidopsis thaliana	FT	AT1G65480
	FD
	Duckweed	Lemna aequinoctialis	LaFDL1	LC625475
	Rice	Oryza sativa	OsFD1	Os09g0540800
			OsFD2	Os06g0720900
			OsFD3	Os02g0833600
			TRAB1	Os08g0472000
	Maize	Zea mays	ZmDLF1	GRMZM2G067921
	Sorghum	Sorghum bicolor	SbFD1	Sb02g031340
	Brachypodium	Brachypodium distachyon	BdFD1	Bradi4g36587
	Foxtail Millet	Setaria italica	SiFD1	SETIT_031077mg
	Wheat	Triticum aestivum	TaFD1	CK206464
	Barley	Hordeum vulgare	HvFD1	BAK04622
	Banana	Musa acuminata	MaFD1	GSMUA_Achr1T02630
			MaFD2	GSMUA_Achr5T11470_001
	Date palm	Phoenix dactylifera	PdFD1	PDK_30s1175071g003
	Arabidopsis	Arabidopsis thaliana	AtFD	At4g35900
			AtFDP	At2g17770
	Tomato	Solanum lycopersicum	SlSPGB	Solyc02g083520
